# Supplementary material for: The Use of Kosher Phenotyping for Mapping QTL Affecting Susceptibility to Bovine Respiratory Disease
Source: PLoS One. 2016 Apr 14;11(4):e0153423. doi: 10.1371/journal.pone.0153423 (PMC4831767; doi:10.1371/journal.pone.0153423)
Supplement: S1 Table — Sheet 1. SNPs report. Sheet 2. Genes clustered. Sheet 3: Genes not clustered. Sheet 4: Kegg pathways. (XLSX) [file pone.0153423.s002.xlsx]

## Sheet: SNPs report
Chr	Position	Distance	Illumina SNP Name	SNP ID	Avg B%	D	SE(D)	P	Gene
1	32762621	5210	BovineHD0100009437	rs109099479	0.88	-0.02	0.06	0.769	CADM2
1	32768816	6195	BovineHD0100009439	rs43764256	0.45	-0.14	0.08	0.0693	CADM2
1	32770165	1349	BovineHD0100009441	rs43227927	0.46	-0.13	0.08	0.0772	CADM2
1	32771976	1811	BovineHD0100009442	rs43227930	0.56	-0.17	0.08	0.031	CADM2
1	32774000	2024	BovineHD0100009443	rs109765679	0.6	0.13	0.08	0.0838	CADM2
1	32776060	2060	BovineHD0100009444	rs43229334	0.91	-0.02	0.03	0.497	CADM2
1	32776790	730	BovineHD0100009445	rs43229337	0.63	-0.18	0.08	0.02	CADM2
1	32777740	950	BovineHD0100009446	rs134624249	0.56	0.13	0.08	0.096	CADM2
1	32780390	2650	BovineHD0100009447	rs135799827	0.66	0.16	0.08	0.0326	CADM2
1	32782523	2133	BovineHD0100009448	rs43229367	0.56	-0.17	0.08	0.0244	CADM2
1	32785142	2619	BovineHD0100009449	rs110915630	0.35	-0.22	0.07	0.00346	CADM2
1	32792960	7818	BovineHD0100009451	rs136891935	0.57	-0.13	0.08	0.0874	CADM2
1	32796702	3742	BovineHD0100009452	rs135340283	0.58	-0.2	0.08	0.0102	CADM2
1	32799804	3102	BovineHD0100009453	rs43229371	0.76	-0.09	0.07	0.223	CADM2
1	32803966	4162	BovineHD0100009454	rs134299387	0.25	0.07	0.07	0.343	CADM2
1	32816221	12255	BovineHD0100009455	rs108995111	0.71	0.18	0.07	0.0114	CADM2
1	32844787	28566	BovineHD0100009461	rs137102913	0.4	0.05	0.07	0.512	CADM2
1	32847098	2311	BovineHD0100009462	rs43230140	0.65	-0.11	0.08	0.134	CADM2
1	32851257	4159	BovineHD0100009463	rs136870242	0.67	-0.11	0.08	0.14	CADM2
1	32862232	10975	BovineHD0100009465	rs110890511	0.62	0.09	0.08	0.229	CADM2
1	32879892	17660	BovineHD0100009467	rs109411279	0.1	-0.18	0.03	8.62e-13	CADM2
1	32881084	1192	BovineHD0100009468	rs43228911	0.77	0.15	0.07	0.0328	CADM2
1	32883377	2293	ARS-BFGL-NGS-19127	rs109704204	0.28	-0.24	0.07	0.000813	CADM2
1	32886741	3364	BovineHD0100009469	rs133867426	0.73	-0.11	0.07	0.133	CADM2
1	32889594	2853	BovineHD0100009470	rs43229548	0.79	0.14	0.07	0.0529	CADM2
1	32892280	2686	BovineHD0100009471	rs43229554	0.07	-0.2	0.03	2.66e-15	CADM2
1	32899126	6846	BovineHD0100009472	rs43229596	0.36	-0.17	0.07	0.025	CADM2
1	32899906	780	BovineHD0100009473	rs43229608	0.81	0.16	0.06	0.00697	CADM2
1	32900524	618	BovineHD0100009474	rs43229615	0.35	-0.18	0.07	0.0155	CADM2
1	32905173	4649	BTB-00016647	rs43229627	0.38	-0.2	0.07	0.00703	CADM2
1	32908384	3211	BovineHD0100009475	rs43224938	0.46	-0.2	0.08	0.0105	CADM2
1	32918538	10154	BovineHD0100009476	rs135592799	0.38	-0.18	0.07	0.0139	CADM2
1	32939874	21336	BovineHD0100009479	rs43230190	0.38	0.1	0.07	0.194	CADM2
1	32944143	4269	BovineHD0100009480	rs43230185	0.35	-0.18	0.07	0.0143	CADM2
1	32950208	6065	BovineHD0100009482	rs132660267	0.84	0.16	0.06	0.00829	CADM2
1	32954774	4566	BovineHD0100009483	rs43230215	0.33	-0.24	0.07	0.00144	CADM2
1	32958985	4211	BovineHD0100009484	rs43230220	0.36	-0.24	0.07	0.00139	CADM2
1	32961952	2967	BTA-69212-no-rs	rs43712998	0.58	-0.05	0.08	0.554	CADM2
1	32963609	1657	BovineHD0100009485	rs43230981	0.29	-0.2	0.07	0.00501	CADM2
1	32972259	8650	BovineHD0100009487	rs109938290	0.35	0.08	0.07	0.266	CADM2
1	32977163	4904	BovineHD0100009488	rs43224734	0.25	-0.13	0.07	0.0697	CADM2
1	32977757	594	BovineHD0100009489	rs134780399	0.84	0.13	0.06	0.0254	CADM2
1	32979986	2229	BovineHD0100009490	rs108975646	0.53	0.09	0.08	0.265	CADM2
1	32983210	3224	BovineHD0100009491	rs109387274	0.53	0.07	0.08	0.341	CADM2
1	32989787	6577	BovineHD0100009494	rs43224773	0.47	-0.11	0.08	0.15	CADM2
1	32993924	4137	BovineHD0100009495	rs43224808	0.78	0.09	0.07	0.183	CADM2
1	32998091	4167	BovineHD0100009497	rs43224828	0.46	-0.12	0.08	0.122	CADM2
1	32999971	1880	BovineHD0100009498	rs137003578	0.43	-0.11	0.08	0.139	CADM2
1	33000982	1011	BovineHD0100009499	rs43225242	0.43	-0.14	0.08	0.0678	CADM2
1	92104370	5204	BovineHD0100026150	rs109096908	0.48	-0.04	0.08	0.615	NAALADL2
1	92107344	2974	BovineHD0100026151	rs133684413	0.81	0	0.06	0.972	NAALADL2
1	92111013	3669	BovineHD0100026152	rs110926275	0.9	0.03	0.03	0.235	NAALADL2
1	92112546	1533	BovineHD0100026153	rs110720780	0.13	-0.05	0.06	0.407	NAALADL2
1	92113465	919	BovineHD0100026154	rs133580089	0.81	0.01	0.06	0.833	NAALADL2
1	92116095	2630	BovineHD0100026155	rs137359336	0.24	-0.07	0.07	0.29	NAALADL2
1	92129982	13887	BovineHD0100026158	rs42456342	0.8	0.09	0.07	0.204	NAALADL2
1	92137860	7878	BovineHD0100026160	rs133913583	0.34	-0.01	0.07	0.903	NAALADL2
1	92142135	4275	BovineHD0100026161	rs135032068	0.65	-0.05	0.08	0.502	NAALADL2
1	92145859	3724	BovineHD0100026163	rs132861006	0.29	-0.01	0.07	0.918	NAALADL2
1	92147299	1440	BovineHD0100026164	rs42455325	0.05	-0.09	0.03	0.000294	NAALADL2
1	92148870	1571	BovineHD0100026166	rs137513851	0.35	-0.02	0.07	0.801	NAALADL2
1	92158374	9504	BovineHD0100026168	rs109572100	0.28	0.17	0.07	0.0194	NAALADL2
1	92161505	3131	BovineHD0100026169	rs109979154	0.86	-0.09	0.06	0.11	NAALADL2
1	92166003	4498	BovineHD0100026170	rs43206877	0.06	-0.11	0.03	2.19e-05	NAALADL2
1	92170241	4238	BovineHD0100026171	rs134913525	0.36	0.05	0.07	0.475	NAALADL2
1	92170897	656	BovineHD0100026172	rs136179919	0.53	0.11	0.08	0.157	NAALADL2
1	92175131	4234	BovineHD0100026175	rs42864414	0.06	-0.1	0.03	0.000152	NAALADL2
1	92181278	6147	BovineHD0100026176	rs42865259	0.45	-0.03	0.08	0.699	NAALADL2
1	92182102	824	BovineHD0100026177	rs109315019	0.77	0.06	0.07	0.38	NAALADL2
1	92183714	1612	BovineHD0100026179	rs42865248	0.85	0.1	0.06	0.101	NAALADL2
1	92184644	930	BovineHD0100026180	rs42865245	0.78	0.08	0.07	0.237	NAALADL2
1	92191743	7099	BovineHD0100026185	rs110076958	0.08	-0.12	0.03	5.2e-06	NAALADL2
1	92194011	2268	BovineHD0100026187	rs42857937	0.1	-0.15	0.03	9.84e-10	NAALADL2
1	92194935	924	BovineHD0100026188	rs134724977	0.79	-0.02	0.07	0.748	NAALADL2
1	92198068	3133	BovineHD0100026189	rs136370721	0.07	-0.12	0.03	2.69e-06	NAALADL2
1	92201275	3207	BovineHD0100026192	rs110938190	0.07	-0.12	0.03	3.02e-06	NAALADL2
1	92201988	713	BovineHD0100026193	rs42857953	0.06	-0.11	0.03	2.94e-05	NAALADL2
1	92204771	2783	BTA-118144-no-rs	rs41619569	0.73	0.07	0.07	0.29	NAALADL2
1	92206967	2196	BovineHD0100026195	rs109060143	0.43	0.03	0.08	0.736	NAALADL2
1	92207594	627	BovineHD0100026196	rs42857969	0.47	0.01	0.08	0.906	NAALADL2
1	92208140	546	BovineHD0100026197	rs42857970	0.68	-0.01	0.08	0.865	NAALADL2
1	92210190	2050	BovineHD0100026198	rs42857977	0.75	-0.03	0.07	0.662	NAALADL2
1	92214570	4380	BovineHD0100026199	rs42857982	0.67	-0.02	0.08	0.812	NAALADL2
1	92218166	3596	BovineHD0100026201	rs109149401	0.81	-0.05	0.06	0.364	NAALADL2
1	92221120	2954	BovineHD0100026202	rs42783858	0.62	-0.03	0.08	0.693	NAALADL2
1	92221647	527	BovineHD4100000536	rs41613175	0.46	0.04	0.08	0.609	NAALADL2
1	92223339	1692	BovineHD0100026203	rs110931777	0.43	0.04	0.08	0.622	NAALADL2
1	92225849	2510	BTA-112211-no-rs	rs41613169	0.53	-0.12	0.08	0.13	NAALADL2
1	92227522	1673	BovineHD0100026205	rs42783399	0.41	0.02	0.08	0.813	NAALADL2
1	92228608	1086	BovineHD0100026206	rs133805065	0.44	0.02	0.08	0.771	NAALADL2
1	92229920	1312	BovineHD0100026207	rs42783373	0.66	-0.04	0.08	0.614	NAALADL2
1	92232371	2451	BovineHD0100026208	rs42783357	0.75	-0.03	0.07	0.721	NAALADL2
1	92233235	864	BovineHD0100026209	rs42783349	0.69	-0.04	0.08	0.578	NAALADL2
1	92234519	1284	BovineHD0100026211	rs109020872	0.53	0.06	0.08	0.403	NAALADL2
1	92235747	1228	BovineHD0100026213	rs42783345	0.42	0.03	0.08	0.657	NAALADL2
1	136141849	4484	BovineHD0100038756	rs43271348	0.27	-0.12	0.07	0.0971
1	136143389	1540	BovineHD0100038757	rs109001157	0.92	0.01	0.03	0.599
1	136148851	5462	BovineHD0100038758	rs43272069	0.64	-0.04	0.08	0.572
1	136149577	726	BovineHD0100038759	rs43272066	0.77	-0.1	0.07	0.17
1	136150358	781	ARS-BFGL-NGS-2473	rs43272065	0.69	-0.16	0.08	0.0383
1	136152122	1764	BovineHD0100038760	rs43272062	0.1	-0.02	0.03	0.53
1	136154420	2298	BovineHD0100038761	rs43272039	0.12	-0.02	0.06	0.801
1	136155685	1265	BovineHD0100038762	rs43271430	0.07	-0.03	0.03	0.264
1	136156879	1194	BovineHD0100038763	rs134235529	0.93	0.01	0.03	0.678
1	136157878	999	BovineHD0100038764	rs43271413	0.94	0.01	0.03	0.811
1	136162384	4506	BovineHD0100038766	rs43271373	0.95	0.01	0.03	0.612
1	136176722	14338	BovineHD0100038769	rs43271338	0.49	0.1	0.08	0.181
1	136186716	9994	BovineHD0100038771	rs43272076	0.24	-0.11	0.07	0.137	RYK
1	136188017	1301	BovineHD0100038772	rs43272072	0.5	-0.27	0.08	0.000503	RYK
1	136195467	7450	BovineHD0100038773	rs43272115	0.8	0.15	0.06	0.0086	RYK
1	136204649	9182	BovineHD0100038776	rs43270197	0.84	0.18	0.06	0.00282	RYK
1	136208810	4161	BovineHD0100038777	rs43270190	0.78	0.15	0.07	0.0315	RYK
1	136210358	1548	ARS-BFGL-BAC-11687	rs43270188	0.59	0.32	0.08	3.48e-05	RYK
1	136213348	2990	BovineHD0100038779	rs43270182	0.4	-0.19	0.07	0.00937	RYK
1	136214876	1528	BovineHD0100038780	rs110427292	0.23	-0.18	0.07	0.0113	RYK
1	136216257	1381	BovineHD0100038781	rs43270174	0.95	0	0.03	0.873	RYK
1	136216947	690	BovineHD0100038782	rs43270171	0.92	0.03	0.03	0.331	RYK
1	136218600	1653	BovineHD0100038783	rs43270169	0.84	0.15	0.06	0.0133	RYK
1	136221281	2681	BovineHD0100038784	rs43270166	0.26	-0.18	0.07	0.0128	RYK
1	136227373	6092	BovineHD0100038786	rs43270161	0.42	-0.17	0.08	0.0228	RYK
1	136232922	5549	BovineHD0100038788	rs134344181	0.16	-0.06	0.06	0.352	RYK
1	136246247	13325	BTA-53370-no-rs	rs41639364	0.63	-0.29	0.08	0.00013	RYK
1	136246732	485	BovineHD0100038791	rs134385876	0.28	-0.19	0.07	0.00893	RYK
1	136251309	4577	BovineHD0100038792	rs43269418	0.92	0.09	0.03	0.000856	RYK
1	136254251	2942	BovineHD0100038793	rs43270137	0.87	0.09	0.06	0.114	RYK
1	136258149	3898	BovineHD0100038794	rs43270146	0.87	0.13	0.06	0.0264	RYK
1	136258743	594	BovineHD0100038795	rs43270148	0.19	-0.13	0.06	0.0427	RYK
1	136269109	10366	BovineHD0100038798	rs109727900	0.59	0.32	0.08	2.62e-05	RYK
1	136278683	9574	BovineHD0100038801	rs43269385	0.84	0.12	0.06	0.0468	RYK
1	136281303	2620	BovineHD0100038802	rs43269381	0.62	0.27	0.08	0.000461	RYK
1	136281929	626	BovineHD0100038803	rs43269378	0.51	-0.24	0.08	0.00167	RYK
1	136285672	3743	BovineHD0100038804	rs43269369	0.41	-0.14	0.08	0.0691	RYK
1	136290474	4802	BovineHD0100038806	rs43269361	0.3	-0.11	0.07	0.135	RYK
1	136291540	1066	BovineHD0100038807	rs43269360	0.22	-0.14	0.07	0.0462
1	136292168	628	BovineHD0100038808	rs109400192	0.42	-0.14	0.08	0.0584
1	136308520	16352	BovineHD0100038810	rs43269345	0.22	-0.12	0.07	0.0923
1	136316482	7962	BovineHD0100038811	rs135350011	0.19	-0.06	0.06	0.325
1	136325285	8803	BovineHD0100038813	rs43160127	0.36	0.16	0.07	0.0292
1	136375095	49810	Hapmap51252-BTA-53367	rs41581395	0.15	-0.05	0.06	0.467
1	136383246	8151	BovineHD0100038819	rs133491582	0.87	0.08	0.06	0.165
1	136385988	2742	BovineHD0100038820	rs109485161	0.6	-0.13	0.08	0.101
1	136403859	17871	BovineHD0100038828	rs134331769	0.07	-0.01	0.03	0.792
1	136431369	27510	BovineHD0100038840	rs43268717	0.62	0.18	0.08	0.0151
1	136433338	1969	BovineHD0100038841	rs43268699	0.45	-0.22	0.08	0.00382
1	136434050	712	BovineHD0100038842	rs43268690	0.74	0.27	0.07	0.00016
1	136441757	7707	BovineHD0100038844	rs43274519	0.44	-0.18	0.08	0.021	SLCO2A1
1	136443475	1718	BovineHD0100038845	rs43268633	0.63	0.25	0.08	0.000886	SLCO2A1
1	136443961	486	ARS-BFGL-NGS-98138	rs43268636	0.69	0.16	0.08	0.0329	SLCO2A1
1	136448360	4399	BovineHD0100038846	rs134373377	0.46	-0.22	0.08	0.00368	SLCO2A1
1	136453210	4850	BovineHD0100038847	rs109840055	0.48	-0.23	0.08	0.00239	SLCO2A1
1	136455922	2712	BovineHD0100038848	rs109342100	0.65	0.23	0.08	0.0023	SLCO2A1
1	136456569	647	BovineHD0100038849	rs43274500	0.67	0.19	0.08	0.0144	SLCO2A1
1	136458392	1823	BovineHD0100038850	rs43274502	0.65	0.23	0.08	0.00288	SLCO2A1
1	136461334	2942	BovineHD0100038851	rs43274505	0.55	0.19	0.08	0.0124	SLCO2A1
1	136463687	2353	BovineHD0100038852	rs43274508	0.57	0.19	0.08	0.0139	SLCO2A1
1	136471730	8043	BovineHD0100038853	rs110006508	0.49	-0.21	0.08	0.0051	SLCO2A1
1	136472513	783	BovineHD0100038854	rs43274495	0.42	-0.2	0.08	0.00877	SLCO2A1
1	136472985	472	BovineHD0100038855	rs43274494	0.58	-0.11	0.08	0.158	SLCO2A1
1	136473730	745	BovineHD0100038856	rs43274491	0.5	-0.18	0.08	0.02	SLCO2A1
1	136475521	1791	BovineHD0100038857	rs43274489	0.84	0.13	0.06	0.0252	SLCO2A1
1	136476195	674	ARS-BFGL-NGS-11236	rs43274485	0.5	-0.2	0.08	0.0111	SLCO2A1
1	136476817	622	BovineHD0100038858	rs43274482	0.46	-0.21	0.08	0.00643	SLCO2A1
1	136477373	556	BovineHD0100038859	rs43274475	0.61	0.21	0.08	0.00513	SLCO2A1
1	136483002	5629	BovineHD0100038862	rs43274457	0.63	0.19	0.08	0.0142	SLCO2A1
1	136503117	20115	BovineHD0100038867	rs43274447	0.89	0.09	0.06	0.115	SLCO2A1
1	136512957	9840	BovineHD0100038870	rs110127672	0.93	0.07	0.03	0.0131	SLCO2A1
1	136572424	59467	BovineHD0100038882	rs42989401	0.84	0.13	0.06	0.0317
1	136574930	2506	BovineHD0100038883	rs108947721	0.15	-0.09	0.06	0.134	RAB6B
1	136576611	1681	BovineHD0100038884	rs109512110	0.07	-0.09	0.03	0.000647	RAB6B
1	136583478	6867	BovineHD0100038886	rs135116291	0.61	0.19	0.08	0.0107	RAB6B
1	136586492	3014	BovineHD0100038887	rs42989407	0.18	-0.12	0.06	0.047	RAB6B
1	136588668	2176	BovineHD0100038889	rs42989418	0.78	0.16	0.07	0.0277	RAB6B
1	136592089	3421	BovineHD0100038890	rs42990538	0.83	0.13	0.06	0.0228	RAB6B
1	136593189	1100	BovineHD0100038891	rs42990544	0.54	-0.12	0.08	0.112	RAB6B
1	136594426	1237	BovineHD0100038892	rs42990552	0.64	-0.12	0.08	0.106	RAB6B
1	136597358	2932	BovineHD0100038894	rs42990577	0.49	0.06	0.08	0.442	RAB6B
1	136598418	1060	BovineHD0100038895	rs42989395	0.61	-0.15	0.08	0.0482	RAB6B
1	136599278	860	BovineHD0100038896	rs42989391	0.64	0.13	0.08	0.0796	RAB6B
1	136599791	513	BovineHD0100038897	rs42989385	0.55	-0.11	0.08	0.159	RAB6B
1	136600734	943	BovineHD0100038898	rs42989379	0.52	-0.12	0.08	0.118	RAB6B
1	136601200	466	BovineHD0100038899	rs42989375	0.51	-0.12	0.08	0.132	RAB6B
1	136601674	474	BovineHD0100038900	rs42989372	0.56	-0.06	0.08	0.464	RAB6B
1	136602726	1052	BovineHD0100038901	rs133305435	0.15	-0.08	0.06	0.225	RAB6B
1	136603695	969	ARS-BFGL-NGS-12806	rs110340232	0.67	0.17	0.08	0.0277	RAB6B
1	136604757	1062	BovineHD0100038902	rs110158138	0.67	0.17	0.08	0.0244	RAB6B
1	136605825	1068	BovineHD0100038903	rs43274233	0.88	0.05	0.06	0.351	RAB6B
1	136606454	629	BovineHD0100038904	rs110045840	0.66	0.18	0.08	0.0207	RAB6B
1	136608122	1668	BovineHD0100038905	rs137308594	0.43	-0.2	0.08	0.00753	RAB6B
1	136609222	1100	BovineHD0100038906	rs109563555	0.4	-0.16	0.08	0.0346	RAB6B
1	136609838	616	BovineHD0100038907	rs110737656	0.48	0.16	0.08	0.0348	RAB6B
1	136611084	1246	BovineHD0100038908	rs109793643	0.4	-0.17	0.07	0.0224	RAB6B
1	136612044	960	BovineHD0100038909	rs136515906	0.4	-0.17	0.08	0.0255	RAB6B
1	136613235	1191	BovineHD0100038910	rs134076553	0.41	-0.16	0.08	0.0322	RAB6B
1	136614726	1491	BovineHD0100038911	rs135790993	0.37	-0.16	0.07	0.0335	RAB6B
1	136615813	1087	BovineHD4100000764	rs41583615	0.66	-0.07	0.08	0.39	RAB6B
1	136617538	1725	BovineHD0100038912	rs43273416	0.58	-0.03	0.08	0.668	RAB6B
2	103578039	4444	BovineHD0200029773	rs109854884	0.34	-0.14	0.07	0.0702	ABCA12
2	103582353	4314	BovineHD0200029774	rs137130840	0.61	0.18	0.08	0.0166	ABCA12
2	103586690	4337	BovineHD0200029775	rs135880418	0.46	-0.13	0.08	0.0776	ABCA12
2	103587554	864	BovineHD0200029776	rs136713574	0.5	-0.13	0.08	0.0812	ABCA12
2	103588298	744	BovineHD0200029777	rs134692360	0.66	0.12	0.07	0.105	ABCA12
2	103590252	1954	BovineHD0200029778	rs110138885	0.59	0.12	0.08	0.123	ABCA12
2	103591256	1004	BovineHD0200029779	rs133478199	0.64	0.17	0.07	0.0211	ABCA12
2	103592247	991	BTA-05667-rs29019825	rs29019825	0.38	-0.12	0.07	0.114	ABCA12
2	103597810	5563	BovineHD0200029780	rs109274775	0.51	0.2	0.08	0.00836	ABCA12
2	103601460	3650	BovineHD0200029781	rs135743361	0.5	0.25	0.08	0.000856	ABCA12
2	103605078	3618	BovineHD0200029782	rs109610108	0.1	0	0.03	0.895	ABCA12
2	103606519	1441	BovineHD0200029783	rs137444665	0.57	-0.25	0.07	0.000773	ABCA12
2	103611337	4818	BovineHD0200029784	rs136290801	0.52	0.22	0.08	0.00455	ABCA12
2	103612017	680	BovineHD0200029785	rs136905330	0.58	0.29	0.08	0.000174	ABCA12
2	103613064	1047	BovineHD0200029786	rs110097821	0.54	0.18	0.08	0.0217	ABCA12
2	103613639	575	BovineHD0200029787	rs132993809	0.53	0.24	0.08	0.0016	ABCA12
2	103614215	576	BovineHD0200029788	rs110036461	0.56	0.12	0.08	0.124	ABCA12
2	103616864	2649	BovineHD0200029789	rs110571995	0.62	0.16	0.07	0.0358	ABCA12
2	103617603	739	BovineHD0200029790	rs110888554	0.56	-0.23	0.07	0.00166	ABCA12
2	103620810	3207	BovineHD0200029791	rs134123117	0.58	-0.22	0.07	0.00357	ABCA12
2	103621970	1160	BovineHD0200029792	rs137646425	0.61	0.27	0.08	0.000477	ABCA12
2	103622473	503	BovineHD0200029793	rs110744763	0.75	0.33	0.07	7.41e-06	ABCA12
2	103624723	2250	BovineHD0200029795	rs110487415	0.65	-0.22	0.07	0.00268	ABCA12
2	103625790	1067	BovineHD0200029796	rs110187594	0.13	0.01	0.06	0.92	ABCA12
2	103631276	5486	BovineHD0200029797	rs133211082	0.24	-0.14	0.07	0.0418	ABCA12
2	103647078	15802	BovineHD0200029801	rs109204945	0.83	0.05	0.06	0.395	ABCA12
2	103652299	5221	BovineHD0200029803	rs109886227	0.85	0.06	0.06	0.315	ABCA12
2	103654421	2122	BovineHD0200029804	rs109695842	0.22	0.01	0.07	0.914	ABCA12
2	103659502	5081	BovineHD0200029805	rs109437751	0.21	-0.06	0.07	0.41	ABCA12
2	103662588	3086	BovineHD0200029806	rs136398273	0.34	-0.12	0.07	0.1	ABCA12
2	103663439	851	BovineHD0200029807	rs110921053	0.89	0.01	0.06	0.925	ABCA12
2	103667187	3748	BovineHD0200029808	rs110513291	0.47	-0.07	0.08	0.362	ABCA12
2	103672213	5026	BovineHD0200029809	rs133147528	0.89	-0.08	0.06	0.177	ABCA12
2	103674192	1979	BovineHD0200029810	rs137071349	0.82	0.18	0.07	0.013	ABCA12
2	103674928	736	BovineHD0200029811	rs135077670	0.19	-0.17	0.07	0.0159	ABCA12
2	103677167	2239	BovineHD0200029812	rs136604008	0.25	-0.18	0.07	0.0131	ABCA12
2	103686803	9636	BovineHD0200029813	rs110403732	0.07	0	0.03	0.885	ABCA12
2	103689652	2849	BovineHD0200029814	rs135611039	0.18	-0.11	0.06	0.0802	ABCA12
2	103690423	771	BovineHD0200029815	rs132638407	0.85	0.17	0.07	0.0138	ABCA12
2	103691608	1185	BovineHD0200029816	rs134215260	0.22	-0.22	0.07	0.00198	ABCA12
2	103696368	4760	BovineHD0200029818	rs135572729	0.8	0.1	0.07	0.149	ABCA12
2	103699006	2638	BovineHD0200029819	rs133539441	0.28	-0.19	0.07	0.00934	ABCA12
2	103701749	2743	BovineHD0200029820	rs110009701	0.15	0.02	0.06	0.778	ABCA12
2	103703153	1404	BovineHD0200029821	rs135525748	0.31	-0.17	0.07	0.023	ABCA12
2	103704536	1383	BovineHD0200029822	rs136764278	0.26	-0.19	0.07	0.00938	ABCA12
2	103717779	13243	BovineHD0200029824	rs136512325	0.09	0.03	0.03	0.303	ABCA12
2	103721816	4037	BovineHD0200029825	rs133915265	0.85	0.19	0.06	0.00256
2	103732330	10514	BovineHD0200029827	rs137799840	0.2	-0.21	0.07	0.00299
2	103735164	2834	BovineHD0200029828	rs133840363	0.23	-0.18	0.07	0.0135
2	103738176	3012	BovineHD0200029829	rs137495801	0.17	-0.27	0.07	0.000107
2	103738858	682	BovineHD4100001451	rs133177793	0.89	0.16	0.06	0.0127
2	103740281	1423	BovineHD0200029830	rs132652249	0.88	0.18	0.06	0.0036
2	103742642	2361	BovineHD0200029831	rs133630989	0.23	-0.19	0.07	0.00704
2	103745852	3210	BovineHD0200029832	rs109211348	0.89	0.16	0.06	0.0105
2	103746725	873	BovineHD0200029833	rs110236253	0.27	-0.19	0.07	0.0123
2	103754320	7595	BovineHD0200029835	rs134085407	0.87	0.08	0.06	0.226
2	103761340	7020	BovineHD0200029836	rs135649577	0.79	0.11	0.07	0.112
2	103769488	8148	BovineHD0200029837	rs136606569	0.13	-0.02	0.06	0.777
2	103773772	4284	BovineHD0200029838	rs134258806	0.07	0.02	0.03	0.419
2	103781259	7487	BovineHD0200029840	rs133158352	0.13	-0.03	0.06	0.688
2	103793321	12062	BovineHD0200029842	rs135189159	0.92	0.02	0.03	0.362
2	103805548	12227	BovineHD0200029844	rs136338634	0.15	-0.04	0.06	0.527
2	103820647	15099	BovineHD0200029846	rs135405481	0.14	-0.02	0.06	0.794
2	103829415	8768	BovineHD0200029848	rs136920177	0.82	0.1	0.07	0.152
2	103836463	7048	BovineHD0200029850	rs137849428	0.92	-0.02	0.03	0.471
2	103842300	5837	BovineHD0200029851	rs133610747	0.31	-0.07	0.07	0.383
2	103848414	6114	BovineHD4100001452	rs137341094	0.68	0.1	0.07	0.162	ATIC
2	103849239	825	BovineHD4100001453	rs136012223	0.64	0.05	0.07	0.495	ATIC
2	103850651	1412	BovineHD0200029852	rs135130594	0.5	-0.07	0.08	0.36	ATIC
2	103854743	4092	BovineHD0200029853	rs132909769	0.21	-0.09	0.07	0.193	ATIC
2	103858856	4113	BovineHD0200029854	rs110332268	0.92	0.09	0.03	0.000291	ATIC
2	111562742	9279	BovineHD0200032158	rs133522026	0.18	0.03	0.06	0.602	FARSB
2	111566472	3730	BovineHD0200032159	rs137237396	0.71	-0.15	0.07	0.0314	FARSB
2	111573807	7335	BovineHD0200032161	rs136756801	0.33	0.14	0.07	0.0554	FARSB
2	111575978	2171	ARS-BFGL-NGS-66563	rs109139493	0.86	-0.06	0.06	0.351	FARSB
2	111578218	2240	BovineHD0200032162	rs134667478	0.4	0.21	0.07	0.00453	FARSB
2	111581612	3394	BovineHD0200032163	rs136115174	0.9	-0.04	0.03	0.124
2	111587385	5773	BovineHD0200032164	rs133565474	0.31	0.16	0.07	0.0325
2	111591230	3845	BovineHD0200032165	rs134633364	0.4	0.17	0.07	0.0204
2	111599360	8130	BovineHD0200032167	rs133979911	0.37	0.14	0.07	0.0548	LOC538702
2	111605846	6486	BovineHD0200032169	rs132641642	0.79	-0.18	0.06	0.00475	MOGAT1
2	111616523	10677	BovineHD0200032171	rs135842322	0.32	0.16	0.07	0.0358	MOGAT1
2	111642903	26380	BovineHD0200032177	rs110378944	0.33	0.16	0.07	0.0342
2	111650859	7956	ARS-BFGL-NGS-13938	rs110195189	0.42	0.17	0.08	0.0253
2	111653271	2412	BovineHD0200032179	rs134596076	0.61	-0.2	0.07	0.0066
2	111663471	10200	BovineHD0200032181	rs109729679	0.41	0.22	0.07	0.00366
2	111667841	4370	BovineHD0200032182	rs109515219	0.65	-0.2	0.07	0.00697
2	111674414	6573	BovineHD0200032183	rs109965112	0.62	-0.22	0.07	0.00352
2	111677978	3564	BovineHD0200032184	rs110072393	0.64	-0.21	0.07	0.0048
2	111684858	6880	BovineHD0200032186	rs109439530	0.4	0.16	0.07	0.0277
2	111691321	6463	BovineHD0200032188	rs110872870	0.72	-0.2	0.07	0.00489
2	111696433	5112	BovineHD0200032189	rs109951761	0.63	-0.21	0.07	0.00517
2	111698784	2351	BovineHD0200032190	rs110559320	0.46	0.2	0.08	0.00977
2	111704917	6133	BovineHD0200032191	rs109676878	0.72	-0.19	0.07	0.00761
2	111708936	4019	BovineHD0200032193	rs109722639	0.34	0.21	0.07	0.00418
2	111717780	8844	BovineHD0200032195	rs109963055	0.44	0.22	0.08	0.00389
2	111720849	3069	BovineHD0200032196	rs137092995	0.44	0.17	0.08	0.022
2	111724962	4113	BovineHD0200032197	rs109014986	0.42	0.2	0.08	0.00922
2	111744802	19840	BovineHD0200032201	rs109527133	0.5	0.21	0.08	0.00489
2	111745723	921	BovineHD0200032202	rs134237185	0.68	-0.16	0.07	0.0288
2	111756011	10288	BovineHD0200032204	rs137666072	0.53	0.22	0.08	0.00351
2	111762445	6434	BovineHD0200032205	rs133176680	0.59	-0.17	0.07	0.0214
2	111767094	4649	BovineHD0200032206	rs109781912	0.46	0.16	0.08	0.0318
2	111778783	11689	BovineHD0200032208	rs136490700	0.43	0.24	0.08	0.00207
2	111782025	3242	BovineHD0200032209	rs110057565	0.44	0.15	0.08	0.0541
2	111786499	4474	BovineHD0200032210	rs109599217	0.6	-0.16	0.07	0.0362
2	111792864	6365	BovineHD0200032211	rs110760041	0.72	-0.15	0.07	0.0327
2	111834525	41661	BovineHD0200040260	rs135879113	0.94	-0.02	0.03	0.534	ACSL3
2	111844936	10411	BovineHD0200032219	rs135255756	0.08	0	0.03	0.853	ACSL3
2	111848273	3337	BovineHD0200032220	rs132687614	0.69	-0.16	0.07	0.0212	ACSL3
2	111854274	6001	BovineHD0200032221	rs137090426	0.6	-0.17	0.07	0.025	ACSL3
2	111858026	3752	BovineHD0200032222	rs135804512	0.93	-0.01	0.03	0.7	ACSL3
2	111870534	12508	DPI-47	rs109508142	0.53	-0.14	0.08	0.068	ACSL3
2	111882775	12241	BovineHD0200032227	rs135199237	0.56	-0.16	0.08	0.0335	ACSL3
2	111904230	21455	BovineHD0200032231	rs110319710	0.44	0.17	0.08	0.029
2	111910637	6407	BovineHD0200032232	rs137030567	0.37	0.17	0.07	0.0191
2	111913225	2588	BovineHD0200032233	rs109201451	0.45	0.2	0.08	0.00911
2	111915910	2685	BovineHD0200032234	rs109742535	0.75	0.09	0.07	0.197
2	111917472	1562	BovineHD0200032235	rs133679201	0.5	-0.22	0.08	0.00478
2	111918216	744	BovineHD0200032236	rs41718783	0.45	-0.22	0.08	0.00388
2	111918990	774	BovineHD0200032237	rs41718792	0.64	0.22	0.07	0.00383
2	111920205	1215	BovineHD0200032238	rs41718804	0.68	0.23	0.07	0.00169
2	111921058	853	BovineHD0200032239	rs41718820	0.62	0.18	0.08	0.0169
2	111925422	4364	BovineHD0200032240	rs109670352	0.59	0.06	0.08	0.407
2	111927137	1715	BovineHD0200032241	rs41718770	0.56	-0.21	0.08	0.00544
2	111931154	4017	BovineHD0200032242	rs136346608	0.44	-0.17	0.08	0.0283
2	111933619	2465	BovineHD0200032243	rs41718753	0.4	-0.11	0.08	0.16
2	111936396	2777	BovineHD0200032244	rs41718749	0.79	0.11	0.07	0.12
2	111940361	3965	BovineHD0200032246	rs41718738	0.62	0.11	0.07	0.155
2	111942589	2228	BovineHD0200032247	rs41718025	0.42	-0.1	0.08	0.178
2	111944495	1906	BovineHD0200032248	rs109484343	0.42	-0.11	0.08	0.148
2	111945137	642	BovineHD0200032249	rs41717963	0.41	-0.12	0.08	0.118
2	111946188	1051	BovineHD0200032250	rs41717971	0.69	0.11	0.07	0.133
2	111952145	5957	BovineHD0200032251	rs41717985	0.39	-0.12	0.08	0.109
2	111953022	877	BovineHD0200032252	rs41717992	0.6	0.06	0.08	0.415
2	111953850	828	BovineHD0200032253	rs41717999	0.69	0.12	0.07	0.0967
2	111954903	1053	BovineHD0200032254	rs109935859	0.45	-0.17	0.08	0.0293
2	111955899	996	BovineHD0200032255	rs41718012	0.72	0.09	0.07	0.22
2	111956579	680	BovineHD0200032256	rs41718015	0.65	0.13	0.07	0.0741
2	111962847	6268	Hapmap42518-BTA-34464	rs41628842	0.82	0.1	0.06	0.103
2	111967680	4833	BovineHD0200032257	rs41717941	0.38	0.02	0.07	0.816
2	111969860	2180	BovineHD0200032258	rs41717945	0.45	0.01	0.08	0.899
2	111986882	17022	BovineHD0200032261	rs41717952	0.61	0.19	0.08	0.0138
2	111992526	5644	BovineHD0200032263	rs41717956	0.59	-0.15	0.07	0.0421
2	112003692	1164	BovineHD0200032267	rs136723197	0.87	-0.07	0.06	0.264
2	112007935	4243	BovineHD0200032268	rs134645007	0.81	-0.09	0.06	0.142
2	112010973	3038	BovineHD0200032269	rs110178503	0.83	-0.08	0.06	0.206
2	112019317	8344	BovineHD0200032270	rs41716618	0.6	-0.15	0.07	0.0464
2	112023474	4157	BTA-34427-no-rs	rs41579048	0.25	-0.01	0.07	0.943
2	112027687	4213	BovineHD0200032271	rs41716623	0.48	-0.23	0.08	0.0024
2	112033855	6168	BovineHD0200032272	rs109577928	0.81	0.02	0.07	0.795
2	112043487	9632	BovineHD0200032274	rs109579608	0.84	0	0.06	0.947
2	112061636	18149	BovineHD0200032278	rs136503889	0.49	0.23	0.08	0.00264
2	112073761	12125	BovineHD0200032280	rs135305742	0.62	-0.24	0.07	0.00139
2	112079556	5795	BovineHD0200032281	rs41716591	0.13	0.01	0.06	0.875
2	112080540	984	BovineHD0200032282	rs41716589	0.94	-0.03	0.03	0.224
2	112091837	11297	BovineHD0200032284	rs110323520	0.68	0.22	0.07	0.00284
2	112094944	3107	BovineHD0200032285	rs109625954	0.52	-0.27	0.08	0.000391
2	112103725	8781	BovineHD0200032286	rs135487963	0.67	0.26	0.07	0.000449
2	112110103	6378	BovineHD0200032287	rs133185083	0.91	-0.01	0.03	0.727
2	112117438	7335	BovineHD0200032288	rs109839281	0.5	-0.22	0.08	0.00369
2	112118123	685	BovineHD0200032289	rs41716559	0.47	-0.25	0.08	0.00112
2	112122838	4715	BovineHD0200032290	rs43628578	0.56	-0.17	0.08	0.0288
2	112126934	4096	ARS-BFGL-NGS-25868	rs110640776	0.7	-0.22	0.07	0.00179
2	112131839	4905	BovineHD0200032291	rs134655925	0.42	0.16	0.08	0.0371
2	112147748	15909	BTB-00427067	rs43629326	0.07	-0.05	0.03	0.0346
2	112173210	25462	ARS-BFGL-NGS-2201	rs110035593	0.3	0.2	0.07	0.00402
2	112188369	15159	BovineHD0200032297	rs133982574	0.43	0.18	0.08	0.0178
2	112222905	34536	BovineHD0200032303	rs43629260	0.69	-0.15	0.07	0.0399
2	112224654	1749	BovineHD0200032304	rs134247088	0.49	0.19	0.08	0.0115
2	112225609	955	BovineHD0200032305	rs135248441	0.63	-0.19	0.07	0.0124
2	112226857	1248	BovineHD0200032306	rs43629283	0.45	0.22	0.08	0.00344
2	112227843	986	BovineHD0200032307	rs43629299	0.69	-0.17	0.07	0.021
2	112229169	1326	BovineHD0200032308	rs43629304	0.51	0.21	0.08	0.00584
2	112230830	1661	BovineHD0200032309	rs43629311	0.09	0.05	0.03	0.0379
2	112237114	6284	BovineHD0200032310	rs43321590	0.49	0.18	0.08	0.0181
2	112240944	3830	BovineHD0200032311	rs135673069	0.41	0.15	0.08	0.05
2	112244778	3834	BovineHD0200032312	rs43321570	0.45	0.17	0.08	0.0265
2	112250517	5739	BovineHD0200032313	rs135259319	0.54	0.22	0.08	0.00342
2	112255158	4641	BovineHD0200032314	rs136357628	0.59	0.02	0.08	0.744
2	112271131	15973	BovineHD4100001511	rs43322653	0.58	-0.01	0.08	0.906
2	112274138	3007	BovineHD0200032318	rs137810673	0.57	-0.03	0.08	0.647
2	112277611	3473	BovineHD0200032319	rs43322676	0.55	0.06	0.08	0.454
2	112287380	9769	BovineHD0200032321	rs42992486	0.48	-0.01	0.08	0.894
2	112291330	3950	BovineHD0200032322	rs133666244	0.11	0.06	0.06	0.337
2	112294658	3328	BovineHD0200032323	rs135180889	0.58	0.02	0.08	0.797
2	112300320	5662	BovineHD0200032324	rs133003778	0.62	0.02	0.07	0.747
2	112301239	919	ARS-BFGL-NGS-5579	rs42992498	0.52	0.03	0.08	0.737
2	112303371	2132	BovineHD0200032325	rs136896054	0.56	-0.03	0.08	0.728
2	112306444	3073	BovineHD0200032327	rs136661154	0.48	0.01	0.08	0.861
2	114545480	5236	BovineHD0200033107	rs133307247	0.39	-0.01	0.07	0.876	NYAP2
2	114545992	512	Hapmap40620-BTA-98529	rs41609685	0.34	-0.06	0.07	0.443	NYAP2
2	114546932	940	BovineHD0200033108	rs137318731	0.2	-0.03	0.07	0.635	NYAP2
2	114547830	898	BovineHD0200033109	rs136539706	0.92	0.03	0.03	0.192	NYAP2
2	114550614	2784	BovineHD0200033110	rs134242197	0.74	0.05	0.07	0.499	NYAP2
2	114557201	6587	BovineHD0200033112	rs136444500	0.2	-0.02	0.07	0.77	NYAP2
2	114560505	3304	BovineHD0200033113	rs136968524	0.74	0	0.07	0.946	NYAP2
2	114568458	7953	BovineHD0200033114	rs135396959	0.89	0.02	0.06	0.736	NYAP2
2	114592914	24456	BovineHD0200033119	rs134361170	0.78	0.12	0.07	0.0832	NYAP2
2	114607404	14490	BovineHD0200033123	rs137138364	0.92	0.03	0.03	0.226	NYAP2
2	114611522	4118	BovineHD0200033124	rs135953609	0.94	0.02	0.03	0.475	NYAP2
2	114615662	4140	BovineHD0200033126	rs136743042	0.83	0	0.06	0.949	NYAP2
2	114624318	8656	BovineHD0200033128	rs136427647	0.22	-0.02	0.07	0.772	NYAP2
2	114639084	14766	Hapmap46266-BTA-98535	rs41594024	0.9	0.1	0.06	0.0994	NYAP2
2	114640200	1116	BovineHD0200033131	rs109288033	0.07	-0.05	0.03	0.0302	NYAP2
2	114649163	8963	BovineHD0200033133	rs110493661	0.95	0.03	0.03	0.222	NYAP2
2	114661095	11932	BovineHD0200033135	rs136289183	0.9	0.12	0.06	0.0485
2	114666339	5244	BovineHD0200033137	rs137005485	0.93	0.12	0.03	3.76e-06
2	114669723	3384	BovineHD0200033138	rs134931229	0.86	0.17	0.06	0.00671
2	114673104	3381	BovineHD0200033139	rs132793895	0.82	-0.08	0.06	0.198
2	114676424	3320	BovineHD0200033140	rs42619803	0.66	0.14	0.07	0.0623
2	114678285	1861	BovineHD0200033141	rs42619816	0.81	0.16	0.06	0.0132
2	114679293	1008	BovineHD0200033142	rs42619825	0.93	0.13	0.03	1.37e-07
2	114685244	5951	BovineHD4100001539	rs41566028	0.63	-0.16	0.07	0.0278
2	114689946	4702	BovineHD4100001540	rs41665618	0.45	0.16	0.08	0.0336
2	114697630	7684	BovineHD0200033145	rs41656004	0.89	0.14	0.06	0.0272
2	114701058	3428	BovineHD4100001541	rs41656007	0.95	-0.03	0.03	0.194
2	114704938	3880	BovineHD0200033146	rs43589134	0.84	0.11	0.06	0.067
2	114705788	850	BovineHD0200033147	rs133358881	0.19	-0.2	0.06	0.00157
2	114710664	4876	ARS-BFGL-NGS-67309	rs43589143	0.86	0	0.06	0.942
2	114712772	2108	BovineHD0200033148	rs43589141	0.25	-0.29	0.07	4.56e-05
2	114713605	833	BovineHD0200033149	rs43589140	0.3	-0.24	0.07	0.0011
2	114715395	1790	BovineHD0200033150	rs133417139	0.41	0.19	0.07	0.00982
2	114721223	5828	BovineHD4100001542	rs29022992	0.88	0.14	0.06	0.0289
2	114723554	2331	BovineHD0200033151	rs43589158	0.82	0.03	0.06	0.581
2	114725695	2141	BovineHD0200033152	rs136384901	0.38	0.22	0.07	0.0032
2	114736667	10972	BovineHD0200033153	rs136745462	0.25	-0.22	0.07	0.00176
2	114738642	1975	BovineHD0200033155	rs109482045	0.63	0.01	0.07	0.906
2	114750925	12283	BovineHD0200033157	rs133824959	0.39	0.01	0.07	0.909
2	114768674	17749	BovineHD0200033159	rs134866022	0.8	-0.04	0.06	0.48
2	114785844	17170	BovineHD0200033162	rs135228967	0.76	0.1	0.07	0.147
2	114797868	12024	BTA-122435-no-rs	rs41625718	0.06	-0.04	0.03	0.129
2	114799851	1983	BovineHD0200033164	rs136997332	0.71	0.14	0.07	0.0452
2	114810099	10248	BovineHD0200033165	rs134938130	0.67	0.03	0.07	0.674
2	114813609	3510	BovineHD0200033166	rs136601400	0.8	-0.03	0.06	0.688
2	114817721	4112	BovineHD0200033167	rs134750350	0.41	0.06	0.08	0.452
2	114826678	8957	BovineHD4100001543	rs110115250	0.37	0.03	0.07	0.723
2	114827414	736	BovineHD0200033169	rs132736934	0.8	-0.03	0.07	0.72
2	114828141	727	BovineHD0200033170	rs134623540	0.62	-0.01	0.07	0.853
2	114830722	2581	BTA-110873-no-rs	rs41575169	0.4	-0.01	0.08	0.946
8	41810125	5154	BovineHD0800012438	rs42797035	0.46	-0.01	0.08	0.892
8	41822134	12009	BovineHD0800012440	rs42806730	0.86	0.04	0.06	0.509
8	41845606	23472	BovineHD0800012447	rs42797046	0.83	0.05	0.06	0.402
8	41853964	8358	BovineHD0800012450	rs42797051	0.79	0.03	0.07	0.668
8	41880655	26691	BovineHD0800012454	rs133572412	0.87	0.06	0.06	0.367
8	41883274	2619	Hapmap41645-BTA-80995	rs41659598	0.44	0.01	0.08	0.902
8	41893337	10063	BovineHD0800012458	rs43541914	0.37	0	0.07	0.99
8	41894258	921	BovineHD0800012459	rs43541912	0.43	0	0.08	0.991
8	41896663	2405	BovineHD0800012460	rs43541910	0.7	-0.01	0.07	0.864
8	41903401	6738	BovineHD0800012462	rs43541902	0.76	0.05	0.07	0.482
8	41914469	11068	BovineHD0800012464	rs43542546	0.82	0.05	0.06	0.423
8	41915462	993	BovineHD0800012465	rs43542545	0.69	0.11	0.07	0.133
8	41924104	8642	BovineHD0800012467	rs43542534	0.5	-0.01	0.08	0.867
8	41924885	781	BovineHD0800012468	rs43542532	0.77	0.06	0.07	0.375
8	41927361	2476	BovineHD0800012469	rs110143104	0.13	0.13	0.06	0.0376
8	41930432	3071	ARS-BFGL-NGS-2753	rs109775758	0.08	0.11	0.03	1.27e-05
8	41935593	5161	BovineHD0800012470	rs43541923	0.79	0.08	0.07	0.241
8	41938966	3373	BovineHD0800012471	rs110943278	0.94	-0.07	0.03	0.00359	KIAA0020
8	41941801	2835	BovineHD0800012472	rs110985941	0.11	0.11	0.03	1.22e-05	KIAA0020
8	41944410	2609	BovineHD0800012473	rs135519548	0.12	0.12	0.06	0.0491	KIAA0020
8	41946961	2551	BovineHD0800012474	rs43541918	0.57	0.03	0.08	0.712	KIAA0020
8	41948827	1866	BovineHD0800012475	rs110487361	0.08	0.08	0.03	0.00163	KIAA0020
8	41952165	3338	BovineHD0800012477	rs110253128	0.1	0.1	0.03	7.09e-05	KIAA0020
8	41953882	1717	BovineHD0800012478	rs134748815	0.11	0.12	0.03	2.71e-06	KIAA0020
8	41954420	538	BovineHD0800012479	rs136523903	0.94	-0.07	0.03	0.00635	KIAA0020
8	41958832	4412	ARS-BFGL-NGS-111208	rs109097634	0.11	0.12	0.03	1.62e-06	KIAA0020
8	41960719	1887	BovineHD0800012481	rs135673774	0.07	0.09	0.03	0.000398	KIAA0020
8	41964858	4139	BovineHD0800012483	rs110143837	0.09	0.11	0.03	2.69e-05	KIAA0020
8	41972266	7408	BovineHD0800012485	rs43542550	0.53	-0.01	0.08	0.922	KIAA0020
8	41972765	499	BovineHD0800012486	rs43542551	0.48	0.01	0.08	0.886	KIAA0020
8	41974552	1787	BovineHD0800012487	rs43542553	0.4	0.09	0.07	0.248	KIAA0020
8	41976097	1545	BovineHD0800012488	rs109943713	0.41	0.06	0.08	0.418	KIAA0020
8	41976680	583	BovineHD0800012489	rs43542557	0.4	0.06	0.07	0.459	KIAA0020
8	41977599	919	BovineHD0800012490	rs134024917	0.42	0.06	0.08	0.412	KIAA0020
8	41979402	1803	BovineHD0800012491	rs110030497	0.47	-0.02	0.08	0.777	KIAA0020
8	41980526	1124	BovineHD0800012492	rs43542585	0.42	0.07	0.08	0.368
8	41981507	981	BovineHD0800012493	rs43542582	0.71	-0.06	0.07	0.405
8	41983243	1736	BovineHD0800012494	rs43542576	0.42	0.06	0.08	0.466
8	41986386	3143	BovineHD0800012495	rs43542566	0.64	-0.06	0.07	0.455
8	41987727	1341	BovineHD0800012496	rs43542564	0.62	-0.06	0.07	0.435
8	41988720	993	BovineHD0800012497	rs43542563	0.41	0.04	0.08	0.625
8	41989713	993	BovineHD0800012498	rs110314663	0.63	-0.08	0.07	0.284
8	41991585	1872	BovineHD0800012499	rs135485291	0.73	0.02	0.07	0.776
8	41995138	3553	BovineHD0800012500	rs43542609	0.44	-0.03	0.08	0.714
8	42009671	14533	BovineHD0800012503	rs43542621	0.52	-0.08	0.08	0.325
8	42011576	1905	BovineHD0800012504	rs43542948	0.5	-0.08	0.08	0.308
8	42014357	2781	BovineHD0800012505	rs43542958	0.53	-0.07	0.08	0.359
9	103591751	2154	BovineHD0900030351	rs133075472	0.39	-0.13	0.08	0.0794
9	103597019	5268	BovineHD0900030353	rs137050493	0.45	-0.13	0.08	0.0777
9	103599311	2292	BovineHD0900030355	rs135618497	0.47	-0.14	0.08	0.0641
9	103601831	2520	BovineHD0900030356	rs133276707	0.39	-0.11	0.08	0.158	LOC101905262
9	103604815	2984	ARS-BFGL-NGS-119390	rs110716325	0.21	-0.09	0.07	0.207	LOC101905262
9	103612265	7450	ARS-BFGL-NGS-112262	rs109270402	0.16	-0.16	0.06	0.0125	LOC101905262
9	103613079	814	BovineHD0900030359	rs134763803	0.69	0.14	0.07	0.0694	LOC101905262
9	103614053	974	BovineHD0900030360	rs135688416	0.35	-0.15	0.07	0.0513	LOC101905262
9	103618695	4642	BovineHD0900030361	rs133105178	0.68	0.16	0.07	0.0297
9	103621431	2736	BovineHD0900030362	rs134613565	0.9	0.09	0.06	0.146
9	103624084	2653	BovineHD0900030363	rs109117956	0.92	0.1	0.03	0.000119
9	103625629	1545	BovineHD0900030365	rs109996540	0.9	0.1	0.06	0.122
9	103626517	888	BovineHD0900030366	rs137200107	0.16	-0.14	0.06	0.0232
9	103628295	1778	BovineHD0900030368	rs110395526	0.87	0.14	0.06	0.0245
9	103628953	658	BovineHD0900030369	rs134044215	0.21	-0.2	0.07	0.00403
9	103630030	1077	BovineHD0900030370	rs135878883	0.84	0.19	0.06	0.00267
9	103630891	861	BovineHD0900030371	rs110593967	0.88	0.17	0.06	0.00655
9	103633332	2441	BovineHD0900030372	rs109341810	0.9	0.15	0.06	0.0157
9	103635318	1986	BovineHD0900030374	rs110050864	0.25	-0.25	0.07	0.000469
9	103635931	613	BovineHD0900030375	rs136637332	0.91	0.12	0.03	9.77e-07
9	103639506	3575	BovineHD0900030378	rs109731889	0.86	0.19	0.06	0.00204
9	103640948	1442	BovineHD0900030379	rs109989570	0.81	0.21	0.07	0.00358
9	103642090	1142	BovineHD0900030380	rs109140892	0.22	-0.2	0.07	0.00522
9	103643518	1428	BovineHD0900030381	rs110699962	0.21	-0.22	0.07	0.00195
9	103644390	872	BovineHD0900030382	rs135538265	0.92	0.13	0.03	1.42e-07
9	103645284	894	BovineHD0900030383	rs133438132	0.76	0.19	0.07	0.00817
9	103646025	741	ARS-BFGL-NGS-102044	rs109954156	0.93	0.07	0.03	0.00338
9	103647356	1331	BovineHD0900030384	rs109487210	0.93	0.09	0.03	0.000513
9	103654323	6967	BovineHD0900030386	rs109199465	0.88	0.14	0.06	0.0228
9	103655636	1313	BovineHD0900030387	rs110722840	0.18	-0.17	0.06	0.00699
9	103656187	551	BovineHD0900030388	rs43708037	0.17	-0.17	0.06	0.00581
9	103656922	735	BovineHD4100007760	rs109058420	0.93	0.11	0.03	2.63e-05
9	103658304	1382	BovineHD0900030389	rs110658004	0.13	-0.17	0.06	0.00798
9	103658874	570	BovineHD0900030390	rs109603023	0.91	0.14	0.03	7.2e-08
9	103659661	787	BovineHD0900030391	rs136479609	0.15	-0.17	0.06	0.0068
9	103661167	1506	BovineHD0900030392	rs109135795	0.17	-0.16	0.06	0.0117
9	103661958	791	BovineHD0900030393	rs109709673	0.13	-0.12	0.06	0.0524
9	103662815	857	BovineHD0900030394	rs109868659	0.9	0.13	0.06	0.033
9	103663664	849	BovineHD0900030395	rs136941404	0.12	-0.13	0.06	0.0429
9	103664592	928	BovineHD0900030396	rs135221893	0.88	0.14	0.06	0.0237
9	103666535	1943	BovineHD4100007761	rs135339491	0.13	-0.16	0.06	0.0121
9	103668095	1560	BovineHD0900030397	rs132983894	0.93	0.12	0.03	2.66e-06
9	103668838	743	BovineHD0900030398	rs134042049	0.9	0.19	0.06	0.00249
9	103673024	4186	BovineHD0900030400	rs109166379	0.13	-0.19	0.06	0.00276
9	103674333	1309	BovineHD0900030401	rs110803408	0.2	-0.2	0.07	0.00517
9	103678407	4074	BovineHD0900030402	rs110865548	0.14	-0.18	0.06	0.00336
9	103681346	2939	BovineHD0900030404	rs109268076	0.3	-0.16	0.07	0.0345
9	103684054	2708	BovineHD0900030405	rs110459147	0.65	0.18	0.07	0.0168
9	103687109	3055	BovineHD0900030407	rs109260011	0.33	-0.22	0.07	0.00357
9	103687936	827	BovineHD0900030408	rs109283645	0.38	-0.23	0.08	0.00308
9	103688557	621	BovineHD0900030409	rs134968881	0.91	0.1	0.03	0.000162
9	103690098	1541	BovineHD0900030410	rs110195396	0.32	-0.21	0.07	0.00527
9	103692309	2211	BovineHD0900030412	rs110946010	0.88	0.12	0.06	0.0508
9	103692964	655	BovineHD0900030413	rs109631568	0.22	-0.19	0.07	0.00784
9	103697889	4925	BovineHD0900030414	rs110789880	0.86	0.16	0.06	0.0124
9	103700559	2670	ARS-BFGL-NGS-61738	rs110873466	0.91	0.06	0.03	0.0274
9	103701311	752	BovineHD0900030415	rs135088325	0.15	-0.09	0.06	0.162
9	103709212	7901	BovineHD0900030417	rs133877456	0.94	0.02	0.03	0.526
9	103717769	8557	BovineHD0900030419	rs135322452	0.82	0.08	0.06	0.206
9	103722885	5116	BovineHD0900030420	rs132729670	0.87	0.14	0.06	0.0253
9	103724091	1206	BovineHD0900030421	rs110277541	0.79	0.12	0.07	0.0871
9	103728559	4468	BovineHD0900030422	rs110292535	0.3	-0.26	0.07	0.000597
9	103737341	8782	BovineHD0900030424	rs109627156	0.64	0.1	0.07	0.176
9	103738680	1339	BovineHD0900030425	rs110939257	0.44	-0.17	0.08	0.0223
10	55539090	2529	BovineHD1000016458	rs135305019	0.37	-0.04	0.07	0.554
10	55542223	3133	BovineHD1000016459	rs132930079	0.38	-0.03	0.07	0.709
10	55543409	1186	BovineHD1000016460	rs134213226	0.37	-0.02	0.07	0.81
10	55548677	5268	BovineHD1000016461	rs135334483	0.38	-0.04	0.07	0.569
10	55551102	2425	BovineHD1000016462	rs133035547	0.77	-0.01	0.07	0.871
10	55557921	6819	BovineHD1000016463	rs43640251	0.31	-0.12	0.07	0.11
10	55559179	1258	BovineHD1000016464	rs135634227	0.81	0.14	0.07	0.0489
10	55559777	598	BovineHD1000016465	rs136772770	0.78	0.11	0.07	0.13
10	55560451	674	BovineHD1000016466	rs135032901	0.69	0.1	0.07	0.161
10	55562883	2432	BovineHD1000016467	rs43640233	0.39	-0.12	0.08	0.108
10	55564008	1125	BovineHD1000016468	rs43639421	0.78	0.17	0.07	0.0158
10	55567906	3898	BovineHD1000016469	rs108979592	0.35	-0.13	0.07	0.0881
10	55568794	888	BovineHD1000016470	rs43639393	0.38	-0.11	0.08	0.134
10	55570835	2041	BovineHD1000016471	rs43639386	0.72	-0.05	0.07	0.502
10	55571941	1106	BovineHD1000016472	rs43639379	0.34	-0.1	0.07	0.165
10	55572616	675	BovineHD1000016473	rs43639370	0.47	-0.12	0.08	0.128
10	55573333	717	BovineHD1000016474	rs43639360	0.31	-0.09	0.07	0.205
10	55575425	2092	BovineHD1000016475	rs135035943	0.57	-0.1	0.08	0.174
10	55590547	15122	BovineHD4100008162	rs41649815	0.63	0.17	0.07	0.0203
10	55591993	1446	BTB-00428180	rs43633836	0.54	-0.23	0.08	0.00228
10	55595313	3320	BovineHD1000016477	rs43633855	0.58	0.18	0.08	0.0157
10	55596732	1419	BovineHD1000016478	rs43633863	0.59	0.21	0.08	0.0054
10	55597668	936	BovineHD1000016479	rs43633867	0.5	-0.19	0.08	0.0122
10	55598370	702	BovineHD1000016480	rs43633876	0.62	-0.21	0.07	0.00525
10	55599007	637	BovineHD1000016481	rs43633880	0.56	0.2	0.08	0.00755
10	55599755	748	BovineHD1000016482	rs43633888	0.8	0.13	0.07	0.0624
10	55600544	789	BovineHD1000016483	rs43633894	0.93	0.18	0.06	0.00495
10	55601639	1095	BovineHD1000016484	rs43633909	0.83	0.17	0.07	0.0159
10	55603663	2024	BovineHD1000016485	rs133672455	0.64	-0.21	0.07	0.0056
10	55604444	781	BovineHD1000016486	rs109675902	0.64	0.22	0.08	0.00377
10	55605138	694	BovineHD1000016487	rs135783775	0.28	-0.15	0.07	0.0493
10	55607089	1951	BovineHD1000016488	rs136779849	0.64	-0.22	0.07	0.00323
10	55608448	1359	BovineHD1000016489	rs134555882	0.3	-0.14	0.07	0.064
10	55609169	721	BovineHD1000016490	rs137848329	0.23	-0.21	0.07	0.00351
10	55609789	620	BovineHD1000016491	rs133750167	0.57	-0.2	0.08	0.009
10	55611885	2096	ARS-USMARC-Parent-DQ984827-rs29012019	rs29012019	0.6	0.21	0.08	0.00669
10	55613586	1701	BovineHD1000016492	rs43635105	0.51	0.19	0.08	0.013
10	55615067	1481	BovineHD1000016493	rs135743405	0.9	0.05	0.03	0.0721
10	55616923	1856	BovineHD1000016494	rs133930865	0.57	0.23	0.08	0.00252
10	55617678	755	BovineHD1000016495	rs43635075	0.56	0.2	0.08	0.00898
10	55618582	904	BovineHD1000016496	rs136215871	0.51	-0.21	0.08	0.0049
10	55620126	1544	BovineHD1000016497	rs136954155	0.52	-0.19	0.08	0.0135
10	55621677	1551	BovineHD1000016498	rs43635046	0.56	-0.22	0.08	0.00343
10	55628519	6842	BovineHD1000016500	rs134701576	0.08	0.02	0.03	0.449
10	55635196	6677	BovineHD1000016501	rs43635863	0.41	0.01	0.07	0.857
10	55636262	1066	BovineHD1000016502	rs43635863	0.47	0	0.08	0.989
10	55639027	2765	Hapmap53200-rs29014555	rs29014555	0.14	-0.05	0.06	0.388
10	55650087	11060	BovineHD1000016504	rs43636403	0.11	-0.06	0.06	0.309
10	55668414	18327	BovineHD1000016508	rs43635928	0.9	0.03	0.03	0.31
10	55673522	5108	BovineHD1000030688	rs137636137	0.92	0.02	0.03	0.342
10	55680395	6873	BovineHD1000016510	rs43637555	0.46	0	0.08	0.994
10	55681588	1193	BovineHD1000016511	rs43637552	0.43	0	0.08	0.964
10	55685356	3768	BovineHD1000016512	rs110861488	0.83	0.02	0.06	0.788
10	55689384	4028	BovineHD1000016513	rs133246465	0.74	-0.12	0.07	0.0846
10	55693830	4446	BovineHD1000016514	rs134548694	0.82	-0.02	0.06	0.781
10	55708101	14271	BTA-88343-no-rs	rs41596717	0.75	-0.05	0.07	0.505
10	55719332	11231	BTA-88344-no-rs	rs41596718	0.15	0.07	0.06	0.234	UNC13C
12	7221507	4750	BovineHD1200002042	rs134166709	0.87	-0.04	0.06	0.526
12	7223425	1918	BovineHD1200002043	rs135390531	0.92	0	0.03	0.857
12	7226316	2891	BovineHD1200002044	rs132977459	0.85	-0.03	0.06	0.584
12	7231508	5192	BovineHD1200002045	rs109393076	0.15	0.1	0.06	0.121
12	7235544	4036	BovineHD1200002046	rs137571077	0.61	-0.16	0.07	0.028
12	7246529	10985	BovineHD1200002048	rs137234965	0.59	0.21	0.08	0.00521
12	7256602	10073	BovineHD1200002050	rs135907349	0.12	0.09	0.06	0.165
12	7263342	6740	BovineHD1200002051	rs110376123	0.6	0.1	0.08	0.183
12	7264264	922	BovineHD1200002052	rs135087458	0.56	-0.13	0.07	0.0729
12	7265289	1025	BovineHD1200002053	rs109071851	0.56	-0.15	0.07	0.0417
12	7269094	3805	BovineHD1200002054	rs109408442	0.68	0.11	0.07	0.149
12	7272414	3320	BovineHD1200002055	rs134716554	0.56	-0.14	0.07	0.0575
12	7283946	11532	BovineHD1200002057	rs109433125	0.72	-0.09	0.07	0.228
12	7287794	3848	BovineHD1200002058	rs137385868	0.76	-0.1	0.07	0.145
12	7290052	2258	BovineHD1200002059	rs133016486	0.78	-0.07	0.06	0.251
12	7295382	5330	BovineHD1200002060	rs110526774	0.37	0.17	0.07	0.0206
12	7302652	7270	BovineHD1200002061	rs135109210	0.72	0.26	0.07	0.000462
12	7304753	2101	BovineHD1200002062	rs132645085	0.43	-0.2	0.08	0.0104
12	7306510	1757	BovineHD1200002063	rs134347273	0.74	0.29	0.07	8.91e-05
12	7315545	9035	BovineHD1200002065	rs135948435	0.44	-0.24	0.08	0.0014
12	7320904	5359	BovineHD1200002066	rs110222917	0.44	-0.24	0.08	0.0017
12	7333595	12691	BovineHD1200002069	rs134187421	0.73	0.29	0.07	0.000107
12	7334702	1107	BovineHD1200002070	rs111001588	0.57	0.28	0.08	0.000212
12	7341592	6890	BovineHD1200002072	rs109749203	0.47	-0.25	0.08	0.0011
12	7343202	1610	BovineHD1200002073	rs135195227	0.72	0.25	0.07	0.000917
12	7344264	1062	BovineHD1200002074	rs136209485	0.47	-0.28	0.08	0.000272
12	7345581	1317	BovineHD1200002075	rs110654105	0.71	0.26	0.07	0.000434
12	7347549	1968	BovineHD1200002076	rs137236890	0.73	0.23	0.07	0.00255
12	7356752	9203	BovineHD1200002077	rs136261420	0.75	-0.12	0.07	0.0878
12	7358164	1412	BovineHD1200002078	rs136983509	0.44	0.12	0.07	0.104
12	7364008	5844	BovineHD1200002079	rs134607366	0.62	0.25	0.08	0.0013
12	7367767	3759	BovineHD1200002080	rs110974993	0.37	0.18	0.07	0.017
12	7371847	4080	BovineHD1200002081	rs133892592	0.76	-0.17	0.07	0.0177
12	7374905	3058	BovineHD1200002082	rs135177362	0.59	0.19	0.08	0.0138
12	7375653	748	BovineHD1200002083	rs136048465	0.53	-0.18	0.08	0.0192
12	7378315	2662	BovineHD1200002084	rs133793768	0.79	0.22	0.07	0.0021
12	7380261	1946	BovineHD1200002085	rs109669918	0.56	-0.2	0.08	0.00959
12	7382779	2518	BovineHD1200002086	rs133048122	0.64	0.22	0.08	0.00417
12	7387664	4885	BovineHD1200002087	rs137134063	0.38	-0.23	0.08	0.00228
12	7391655	3991	BovineHD1200002088	rs110580150	0.79	0.21	0.07	0.00256
12	7400059	8404	BovineHD1200002089	rs108981641	0.85	0.25	0.07	0.000325
12	7401359	1300	BovineHD1200002090	rs110146581	0.78	0.19	0.07	0.0069
12	7405515	4156	BovineHD1200002091	rs110794170	0.72	0.18	0.07	0.0163
12	7409758	4243	BovineHD1200002092	rs110660245	0.87	0.12	0.06	0.0576
12	7412964	3206	BovineHD1200027574	rs109232692	0.32	-0.13	0.07	0.0783
12	7416616	3652	BovineHD1200002093	rs134193759	0.24	-0.18	0.07	0.00905
12	7446248	29632	BovineHD1200002098	rs133267258	0.59	0.11	0.08	0.134
12	7450732	4484	BovineHD1200002099	rs134554405	0.83	-0.07	0.06	0.238
12	7455939	5207	BovineHD1200002100	rs136132601	0.71	-0.12	0.07	0.097
12	7461104	5165	BovineHD1200027575	rs136628173	0.05	0.01	0.03	0.674
12	7465610	4506	BTA-114126-no-rs	rs41613566	0.28	-0.1	0.07	0.169
12	7466539	929	BovineHD1200002101	rs136965827	0.18	-0.06	0.06	0.304
12	7469740	3201	BovineHD1200002102	rs135065905	0.16	-0.09	0.06	0.136
15	2491081	803	ARS-BFGL-NGS-17321	rs109152471	0.58	0.09	0.08	0.25	GRIA4
15	2497850	6769	BovineHD1500000580	rs110843079	0.47	-0.01	0.08	0.858	GRIA4
15	2510973	13123	BovineHD1500000582	rs110460122	0.3	0.07	0.07	0.334	GRIA4
15	2519613	8640	BovineHD1500000583	rs133771727	0.84	0.02	0.06	0.73	GRIA4
15	2523047	3434	BovineHD1500000584	rs135673697	0.31	-0.03	0.07	0.703	GRIA4
15	2528117	5070	BovineHD1500000585	rs136640377	0.37	0.13	0.07	0.0893	GRIA4
15	2533028	4911	BovineHD1500000586	rs134403722	0.87	0	0.06	0.966	GRIA4
15	2536304	3276	BovineHD1500000587	rs109407897	0.44	0.06	0.08	0.407	GRIA4
15	2547001	10697	BovineHD1500025543	rs110028560	0.79	0.02	0.07	0.807	GRIA4
15	2551329	4328	BovineHD1500000589	rs132848193	0.43	0.09	0.08	0.219	GRIA4
15	2556267	4938	BovineHD1500000590	rs137156244	0.71	0.22	0.07	0.0034	GRIA4
15	2557972	1705	BovineHD1500000591	rs135508536	0.41	-0.24	0.08	0.00172	GRIA4
15	2560990	3018	BovineHD1500000592	rs132966783	0.38	-0.3	0.08	8.07e-05	GRIA4
15	2564071	3081	BovineHD1500000594	rs134052407	0.82	0.24	0.07	0.000596	GRIA4
15	2569941	5870	BovineHD1500000595	rs135455102	0.79	0.24	0.07	0.000631	GRIA4
15	2573357	3416	BovineHD1500000596	rs110845852	0.37	-0.24	0.08	0.00148	GRIA4
15	2576339	2982	BovineHD1500000597	rs134874609	0.44	-0.24	0.08	0.00134	GRIA4
15	2579862	3523	BovineHD1500000598	rs110599354	0.68	0.21	0.07	0.00467	GRIA4
15	2585285	5423	BovineHD1500000599	rs133340469	0.72	0.2	0.07	0.00665	GRIA4
15	2586858	1573	BovineHD1500000601	rs135052367	0.43	-0.3	0.08	0.000101	GRIA4
15	2590846	3988	BovineHD1500000602	rs136472601	0.54	0.2	0.08	0.00873	GRIA4
15	2591355	509	BovineHD1500000603	rs109319549	0.76	0.22	0.07	0.0019	GRIA4
15	2592518	1163	BovineHD1500000604	rs134988749	0.74	0.23	0.07	0.00167	GRIA4
15	2593045	527	BovineHD1500000605	rs136112576	0.79	0.24	0.07	0.000856	GRIA4
15	2600781	7736	BovineHD1500000607	rs109124301	0.7	0.21	0.07	0.00437	GRIA4
15	2615185	14404	BovineHD1500000608	rs135439431	0.74	0.23	0.07	0.00201	GRIA4
15	2616876	1691	BovineHD1500000609	rs136673287	0.53	0.19	0.08	0.0129	GRIA4
15	2617439	563	BovineHD1500000610	rs133557826	0.49	0.19	0.08	0.0139	GRIA4
15	2618212	773	BovineHD1500000611	rs135093963	0.64	-0.16	0.07	0.0324	GRIA4
15	2619434	1222	BovineHD1500000612	rs109515260	0.73	0.24	0.07	0.00134	GRIA4
15	2625103	5669	BovineHD1500000613	rs134390291	0.82	0.27	0.07	0.000142	GRIA4
15	2625681	578	BovineHD1500000614	rs135394920	0.58	0.25	0.08	0.000941	GRIA4
15	2626497	816	BovineHD1500000615	rs110811255	0.39	-0.23	0.08	0.00226	GRIA4
15	2630743	4246	BovineHD1500000616	rs137153869	0.5	0.15	0.08	0.043	GRIA4
15	2635388	4645	BovineHD1500000618	rs109128139	0.49	0.19	0.08	0.0126	GRIA4
15	2636811	1423	BovineHD1500000619	rs136838636	0.79	-0.08	0.06	0.193	GRIA4
15	2637292	481	BovineHD1500000620	rs134978621	0.49	0.17	0.08	0.0301	GRIA4
15	2638159	867	BovineHD1500000621	rs136265370	0.3	0.02	0.07	0.768	GRIA4
15	2647339	9180	BovineHD1500000622	rs133545373	0.58	-0.16	0.07	0.0292	GRIA4
15	2658469	11130	BovineHD1500000623	rs110140101	0.74	-0.04	0.07	0.576	GRIA4
15	2660559	2090	BovineHD1500000624	rs137727466	0.7	-0.15	0.07	0.0291	GRIA4
15	2662882	2323	BovineHD1500000625	rs133583735	0.62	-0.12	0.07	0.12	GRIA4
15	2664438	1556	BovineHD1500000626	rs137248964	0.72	-0.13	0.07	0.0583	GRIA4
15	2675625	11187	BovineHD1500000629	rs136200236	0.7	-0.04	0.07	0.548	GRIA4
15	2679720	4095	BovineHD1500000630	rs110873327	0.75	-0.11	0.07	0.125	GRIA4
15	35995220	8876	BovineHD1500009908	rs43056702	0.28	0.05	0.07	0.449
15	35996481	1261	BovineHD1500009909	rs43056708	0.26	0.05	0.07	0.523
15	35997790	1309	BovineHD1500009910	rs43056713	0.23	0.08	0.07	0.27
15	35998614	824	BovineHD1500009911	rs43056717	0.19	0.05	0.06	0.4
15	35999618	1004	BovineHD1500009912	rs43056721	0.84	-0.07	0.06	0.273
15	36002290	2672	BovineHD1500009913	rs43056728	0.19	0.06	0.06	0.322
15	36007418	5128	BovineHD1500009914	rs43057236	0.2	0.08	0.06	0.211
15	36008741	1323	BovineHD1500009915	rs43057239	0.88	0.06	0.06	0.354
15	36012483	3742	BovineHD1500009916	rs43057241	0.18	0.06	0.06	0.337
15	36014204	1721	BovineHD1500009917	rs43057244	0.12	0.04	0.06	0.563
15	36016440	2236	BovineHD1500009918	rs43057248	0.16	0.06	0.06	0.34
15	36023770	7330	BovineHD1500009919	rs42562095	0.14	0.05	0.06	0.439
15	36026517	2747	Hapmap36131-SCAFFOLD280927_4409	rs29025580	0.2	0.06	0.07	0.381
15	36038675	12158	BovineHD1500009921	rs135102265	0.2	0.07	0.06	0.286
15	36057398	18723	BovineHD1500009927	rs134044644	0.07	0.04	0.03	0.146
15	36093279	35881	BTB-01444624	rs42561378	0.29	0.12	0.07	0.0882	PLEKHA7
15	36100743	7464	BovineHD1500009936	rs42561375	0.9	-0.09	0.03	0.000186	PLEKHA7
15	36112425	11682	BovineHD1500009938	rs42562065	0.88	-0.07	0.06	0.297	PLEKHA7
15	36114253	1828	BovineHD1500009939	rs42562064	0.21	0.12	0.06	0.0478	PLEKHA7
15	36117957	3704	BovineHD1500009940	rs109288608	0.92	-0.08	0.03	0.00191	PLEKHA7
15	36132573	14616	BovineHD1500009942	rs42562057	0.11	0.1	0.03	7.22e-05	PLEKHA7
15	36136109	3536	BovineHD1500009943	rs42562054	0.82	-0.11	0.06	0.0825	PLEKHA7
15	36147172	11063	BovineHD1500009946	rs108991670	0.94	-0.06	0.03	0.0104	PLEKHA7
15	36158407	11235	BovineHD1500009950	rs110145820	0.1	0.01	0.03	0.807	PLEKHA7
15	36159754	1347	BovineHD1500009951	rs42562044	0.94	0.06	0.03	0.0261	PLEKHA7
15	36160635	881	BovineHD1500009952	rs42562043	0.93	-0.06	0.03	0.0127	PLEKHA7
15	36161442	807	BovineHD1500009953	rs42562037	0.19	0.16	0.06	0.0122	PLEKHA7
15	36165883	4441	BovineHD1500009954	rs42561390	0.12	0.09	0.06	0.14	PLEKHA7
15	36166593	710	BovineHD1500009955	rs42561393	0.87	-0.14	0.06	0.0229	PLEKHA7
15	36167239	646	ARS-BFGL-NGS-96067	rs42561403	0.22	0.17	0.06	0.00713	PLEKHA7
15	36168337	1098	BovineHD1500009956	rs42561416	0.82	-0.17	0.06	0.00771	PLEKHA7
15	36169479	1142	BovineHD1500009957	rs42561421	0.22	0.18	0.07	0.0132	PLEKHA7
15	36170266	787	BovineHD1500009958	rs133246498	0.23	0.18	0.07	0.013	PLEKHA7
15	36171226	960	BovineHD1500009959	rs42562035	0.8	-0.19	0.06	0.00214	PLEKHA7
15	36172159	933	BovineHD1500009960	rs110837638	0.24	0.19	0.07	0.00706	PLEKHA7
15	36173014	855	BovineHD1500009961	rs42561371	0.21	0.17	0.06	0.00777	PLEKHA7
15	36174337	1323	BovineHD1500009962	rs42561365	0.87	-0.13	0.06	0.0352	PLEKHA7
15	36175589	1252	BovineHD1500009963	rs110034703	0.92	-0.08	0.03	0.00165	PLEKHA7
15	36178747	3158	BovineHD1500009964	rs42561351	0.81	-0.11	0.06	0.0742	PLEKHA7
15	36179899	1152	BovineHD1500009965	rs42561348	0.34	0.19	0.07	0.00981	PLEKHA7
15	36181027	1128	BovineHD1500009966	rs133097008	0.26	0.17	0.07	0.0136	PLEKHA7
15	36182231	1204	BovineHD1500009967	rs42561344	0.26	0.14	0.07	0.0557	PLEKHA7
15	36184092	1861	BovineHD1500009968	rs42561340	0.28	0.15	0.07	0.037	PLEKHA7
15	36185553	1461	BovineHD1500009969	rs42561336	0.25	0.13	0.07	0.057	PLEKHA7
15	36186451	898	BovineHD1500009970	rs42561333	0.94	-0.05	0.03	0.038	PLEKHA7
15	36188207	1756	BovineHD1500009971	rs42560330	0.86	-0.13	0.06	0.0418	PLEKHA7
15	36191191	2984	BovineHD1500009972	rs42560327	0.11	0.09	0.03	0.000579	PLEKHA7
15	36195018	3827	BovineHD4100011971	rs41667336	0.27	0.15	0.07	0.0405	PLEKHA7
15	36198691	3673	BovineHD1500009973	rs110068780	0.9	-0.1	0.03	3.68e-05	PLEKHA7
15	36203965	5274	BovineHD1500009974	rs135354822	0.06	-0.07	0.03	0.00628	PLEKHA7
15	36211338	7373	BTB-01444568	rs42560322	0.93	-0.07	0.03	0.00759	PLEKHA7
15	36214404	3066	BovineHD1500009975	rs133509446	0.06	-0.06	0.03	0.0165
15	36223447	9043	BovineHD1500009978	rs111019490	0.09	-0.07	0.03	0.00889
15	36225991	2544	BovineHD1500009979	rs134864903	0.05	-0.07	0.03	0.007	C15H11orf58
15	36230448	4457	BovineHD1500009980	rs42560314	0.8	-0.11	0.06	0.0835	C15H11orf58
15	36237348	6900	BovineHD1500009982	rs110365649	0.83	0.02	0.06	0.786	C15H11orf58
15	36244212	6864	BovineHD1500009984	rs110646723	0.12	-0.03	0.06	0.672	C15H11orf58
15	36250368	6156	BTB-01444556	rs42560310	0.29	0.11	0.07	0.119	C15H11orf58
15	36263693	13325	BovineHD1500009985	rs109894094	0.06	-0.07	0.03	0.0101
15	36271490	7797	BovineHD1500009986	rs136170257	0.06	-0.07	0.03	0.00403
15	36284545	13055	BovineHD1500009988	rs110019714	0.12	-0.03	0.06	0.599
15	36320004	35459	BovineHD1500009993	rs41756912	0.77	-0.12	0.07	0.105
15	36327474	7470	BovineHD1500025135	rs109750211	0.29	-0.09	0.07	0.252
15	36364035	36561	BovineHD1500009996	rs137630524	0.07	-0.03	0.03	0.245
15	36374286	10251	BovineHD1500009997	rs133329035	0.06	-0.04	0.03	0.136	SOX6
15	36382948	8662	BTB-00595683	rs41756883	0.37	-0.1	0.07	0.192	SOX6
15	36388517	5569	BovineHD1500009998	rs41762916	0.32	-0.04	0.07	0.574	SOX6
15	36392417	3900	BovineHD1500009999	rs41762920	0.39	-0.06	0.07	0.45	SOX6
15	36396097	3680	BovineHD1500010000	rs41756844	0.86	0.03	0.06	0.662	SOX6
15	36404621	8524	BovineHD1500010001	rs41756856	0.85	0.02	0.06	0.711	SOX6
15	36419894	15273	BovineHD1500010002	rs41756869	0.84	0.03	0.06	0.641	SOX6
15	36429977	10083	Hapmap50831-BTA-95979	rs41665658	0.18	-0.03	0.06	0.64	SOX6
16	38146214	1891	BovineHD1600010949	rs110558392	0.53	0.05	0.08	0.52
16	38148495	2281	BovineHD1600010950	rs41803885	0.2	-0.12	0.07	0.0802	SELL
16	38149133	638	BovineHD1600010951	rs133616154	0.93	0.04	0.03	0.0829	SELL
16	38157791	8658	BTB-00634111	rs41803892	0.06	0.01	0.03	0.725	SELL
16	38159544	1753	BovineHD1600010953	rs110552051	0.41	-0.06	0.08	0.432	SELL
16	38163254	3710	BovineHD1600010954	rs41803898	0.4	-0.04	0.07	0.618	SELL
16	38169752	6498	BovineHD1600010955	rs41803916	0.41	-0.06	0.08	0.455	SELL
16	38182476	12724	BTB-00634141	rs41803922	0.77	0.02	0.07	0.8	SELE
16	38186459	3983	BovineHD1600010959	rs110640050	0.67	0.02	0.07	0.792	SELE
16	38188537	2078	BovineHD1600010960	rs109687168	0.49	0	0.08	0.957	SELE
16	38189911	1374	BovineHD1600010961	rs109464557	0.72	0.03	0.07	0.687	SELE
16	38200958	11047	BovineHD1600010963	rs109398446	0.78	-0.08	0.06	0.202	SELE
16	38203046	2088	BovineHD1600010964	rs137374064	0.27	0.09	0.07	0.219	SELE
16	38205078	2032	BovineHD1600010965	rs133067293	0.29	0.07	0.07	0.322	SELE
16	38213863	8785	BovineHD1600010966	rs41800670	0.89	0.19	0.06	0.00193	SELE
16	38215620	1757	BovineHD1600010967	rs110116036	0.22	-0.19	0.07	0.00722	SELE
16	38216396	776	BovineHD1600010968	rs41800676	0.85	0.17	0.06	0.00568	SELE
16	38218626	2230	BovineHD1600010969	rs109366598	0.28	-0.18	0.07	0.0167	SELE
16	38221607	2981	BTB-00638525	rs41800681	0.87	0.17	0.06	0.0081	SELE
16	38228696	7089	BovineHD1600010971	rs41800694	0.24	-0.17	0.07	0.0182	SELE
16	38233863	5167	BovineHD1600010973	rs110071708	0.75	0.27	0.07	0.00017	SELE
16	38236014	2151	BovineHD1600010974	rs109328090	0.86	0.15	0.06	0.0149	SELE
16	38241177	5163	BovineHD1600010977	rs109021878	0.31	-0.16	0.07	0.035	SELE
16	38244152	2975	BovineHD1600010978	rs110284298	0.73	0.28	0.07	8.07e-05
16	38246580	2428	BovineHD1600010979	rs110126828	0.24	-0.21	0.07	0.00283
16	38250693	4113	BovineHD1600010980	NA	0.36	-0.21	0.07	0.00474
16	38251979	1286	BovineHD1600010981	rs41800711	0.88	0.09	0.06	0.159
16	38258620	6641	BovineHD1600010982	rs41801432	0.25	-0.21	0.07	0.00367	C16H1orf112
16	38262951	4331	BovineHD1600010983	rs110646151	0.42	-0.29	0.08	0.000123	C16H1orf112
16	38265003	2052	BTA-38771-no-rs	rs41666812	0.4	-0.26	0.08	0.000558	C16H1orf112
16	38270826	5823	BovineHD4100012491	rs110108643	0.42	-0.3	0.08	0.000105	C16H1orf112
16	38277728	6902	BovineHD1600010984	rs41801440	0.82	0.17	0.07	0.0183	C16H1orf112
16	38280125	2397	BovineHD4100012492	rs41636359	0.58	-0.14	0.08	0.0634	C16H1orf112
16	38281228	1103	BovineHD1600010986	rs132841995	0.64	0.14	0.07	0.0638	C16H1orf112
16	38281957	729	BovineHD1600010987	rs109297269	0.57	0.12	0.08	0.122	C16H1orf112
16	38287377	5420	BovineHD1600010988	rs135547960	0.54	-0.11	0.08	0.159	C16H1orf112
16	38289472	2095	BovineHD1600010989	rs133107731	0.58	-0.13	0.08	0.0989	C16H1orf112
16	38293625	4153	BovineHD1600010990	rs109111383	0.56	-0.12	0.08	0.11	C16H1orf112
16	38294156	531	BovineHD1600010991	rs109631626	0.66	0.18	0.07	0.0169	C16H1orf112
16	38294749	593	BovineHD1600010992	rs136748558	0.59	0.15	0.08	0.0527	C16H1orf112
16	38297497	2748	BovineHD1600010993	rs111002008	0.56	-0.13	0.08	0.092	C16H1orf112
16	38298179	682	BovineHD1600010994	rs109175859	0.54	0.11	0.08	0.149	C16H1orf112
16	38298757	578	BovineHD1600010995	rs109515668	0.58	0.11	0.08	0.162	C16H1orf112
16	38300568	1811	BovineHD1600010996	rs109819456	0.53	-0.11	0.08	0.142	SCYL3
16	38302320	1752	BovineHD1600010997	rs135719573	0.3	-0.17	0.07	0.0246	SCYL3
16	38304322	2002	BovineHD1600010998	rs109486038	0.56	0.12	0.08	0.106	SCYL3
16	38325971	21649	ARS-BFGL-NGS-118830	rs109563214	0.55	0.11	0.08	0.163	SCYL3
16	38336409	10438	BovineHD1600010999	rs137316389	0.53	-0.13	0.08	0.0977	SCYL3
16	38339133	2724	BovineHD1600011001	rs41801488	0.18	-0.19	0.06	0.0024
16	38341971	2838	BovineHD1600011002	rs41801482	0.17	-0.17	0.06	0.00784
16	38344297	2326	BovineHD1600011003	rs109022923	0.22	-0.17	0.07	0.018
16	38345629	1332	BovineHD1600011004	rs109099055	0.85	0.15	0.06	0.0179
16	38348677	3048	BovineHD1600011005	rs41802324	0.86	0.14	0.06	0.021
16	38349768	1091	BovineHD1600011006	rs41802318	0.22	-0.16	0.07	0.0213
16	38350377	609	BovineHD1600011007	rs41802313	0.23	-0.2	0.07	0.00451
16	38351312	935	BovineHD1600011008	rs41802311	0.21	-0.19	0.07	0.00706
16	38352595	1283	ARS-BFGL-NGS-61064	rs41802304	0.84	0.17	0.06	0.00674
16	38354601	2006	BovineHD1600011010	rs41802301	0.22	-0.19	0.07	0.0072
16	38355566	965	BovineHD1600011011	rs132824791	0.84	0.17	0.06	0.00715
16	38356793	1227	BovineHD1600011012	rs41802297	0.21	-0.21	0.07	0.00318
16	38360235	3442	BovineHD1600011013	rs109846211	0.84	0.17	0.06	0.00746
16	38361641	1406	BovineHD1600011014	rs41802291	0.88	0.15	0.06	0.0154	KIFAP3
16	38362625	984	BovineHD1600011015	rs134236698	0.53	-0.12	0.08	0.129	KIFAP3
16	38363579	954	BovineHD1600011016	rs41802288	0.81	0.17	0.07	0.0186	KIFAP3
16	38365860	2281	BovineHD1600011017	rs41802283	0.21	-0.19	0.07	0.00661	KIFAP3
16	38368137	2277	BovineHD1600011018	rs41802278	0.21	-0.22	0.07	0.00233	KIFAP3
16	38368936	799	BovineHD1600011019	rs137636664	0.85	0.14	0.06	0.0247	KIFAP3
16	38371856	2920	BovineHD1600011020	rs41802263	0.89	0.16	0.06	0.00933	KIFAP3
16	38375312	3456	BovineHD1600011021	rs109977406	0.2	-0.24	0.07	0.000663	KIFAP3
16	38376841	1529	BovineHD1600011022	rs41802250	0.23	-0.17	0.07	0.0187	KIFAP3
16	38378642	1801	BTB-00638691	rs41802247	0.67	0.11	0.07	0.128	KIFAP3
16	38379570	928	BovineHD1600011023	rs41802238	0.86	0.16	0.06	0.00997	KIFAP3
16	38381323	1753	BovineHD1600011024	rs41802233	0.91	0.14	0.06	0.0277	KIFAP3
16	38382048	725	BovineHD1600011025	rs136111126	0.94	0.11	0.03	2e-05	KIFAP3
16	38382599	551	BovineHD1600011026	rs41801529	0.18	-0.24	0.07	0.000715	KIFAP3
16	38385452	2853	BovineHD1600011028	rs110784795	0.85	0.16	0.06	0.0131	KIFAP3
16	38387096	1644	BovineHD1600011029	rs41801515	0.21	-0.2	0.07	0.00542	KIFAP3
16	38392255	5159	BovineHD1600011030	rs41801511	0.23	-0.21	0.07	0.00242	KIFAP3
16	38403638	11383	BovineHD1600011032	rs109701639	0.68	0.11	0.07	0.129	KIFAP3
16	38412300	8662	BovineHD1600011033	rs41802326	0.73	0.01	0.07	0.832	KIFAP3
16	38414356	2056	BovineHD1600011034	rs132834457	0.75	0.02	0.07	0.763	KIFAP3
16	38424448	10092	BovineHD1600011036	rs41803132	0.75	0	0.07	0.96	KIFAP3
16	38430521	6073	BovineHD1600011037	rs41803137	0.19	-0.1	0.06	0.109	KIFAP3
16	38435703	5182	BovineHD1600011038	rs41803146	0.12	-0.02	0.06	0.741	KIFAP3
16	38441165	5462	BovineHD1600011039	rs110689167	0.65	-0.02	0.07	0.807	KIFAP3
16	38450491	9326	BovineHD1600011040	rs41803150	0.22	-0.18	0.07	0.013	KIFAP3
16	38468601	18110	BovineHD1600011042	rs135451200	0.58	0.09	0.08	0.228	KIFAP3
16	38479115	10514	BovineHD1600011043	rs110788277	0.43	-0.02	0.08	0.826	KIFAP3
16	38481520	2405	Hapmap50260-BTA-121056	rs41619440	0.54	-0.08	0.08	0.284	KIFAP3
16	38492730	11210	BovineHD1600011044	rs133843158	0.94	0.04	0.03	0.146	KIFAP3
16	38503983	11253	BovineHD1600011046	rs41803206	0.94	0.05	0.03	0.0429
16	38520748	16765	BovineHD1600011048	rs41803221	0.07	-0.11	0.03	2.48e-05
16	38530062	9314	BovineHD1600011049	rs135236263	0.54	0.09	0.08	0.243
16	38558918	28856	BovineHD4100012493	rs41579677	0.91	-0.05	0.03	0.0438
16	38561077	2159	BovineHD1600011053	rs110302864	0.54	0.08	0.08	0.314
16	38563981	2904	BovineHD1600011054	rs41803230	0.09	-0.11	0.06	0.0732
16	38575149	11168	BovineHD1600011057	rs109063303	0.59	-0.06	0.08	0.448	METTL11B
18	58445044	1571	BovineHD1800017024	rs134186872	0.62	0.02	0.07	0.838	PPP2R1A
18	58452729	7685	BovineHD1800017025	rs135410992	0.11	-0.03	0.06	0.598
18	58457174	4445	BovineHD1800017026	rs133511189	0.46	0	0.08	0.999
18	58459210	2036	BovineHD1800017027	rs134811080	0.92	-0.01	0.03	0.631
18	58463665	4455	BovineHD1800017028	rs135704879	0.74	0.02	0.07	0.771
18	58494682	31017	BovineHD1800017032	rs136766893	0.6	-0.01	0.07	0.878	BOSTAUV1R416
18	58496609	1927	ARS-BFGL-NGS-38212	rs109066629	0.18	-0.06	0.06	0.32	BOSTAUV1R417
18	58503007	6398	BovineHD1800017033	rs134506214	0.51	-0.02	0.08	0.777	BOSTAUV1R417
18	58506389	3382	BovineHD1800017034	rs137837784	0.59	-0.01	0.08	0.94	BOSTAUV1R417
18	58521858	15469	BovineHD1800017036	rs135187192	0.8	-0.07	0.06	0.245	BOSTAUV1R417
18	58545899	24041	BovineHD1800017038	rs136419941	0.19	0.01	0.06	0.933
18	58551307	5408	Hapmap40906-BTA-121147	rs41664920	0.77	0.03	0.07	0.651
18	58559347	8040	BovineHD1800017040	rs110253045	0.1	0.1	0.03	5.65e-05
18	58575085	15738	BovineHD1800017042	rs43099738	0.94	-0.07	0.03	0.00938
18	58590005	14920	BovineHD1800017046	rs43098627	0.85	0	0.06	0.986
18	58608445	18440	BovineHD1800017048	rs41894354	0.89	-0.05	0.06	0.406
18	58617691	9246	BovineHD1800019844	rs109023093	0.9	-0.07	0.03	0.00538
18	58624032	6341	BovineHD1800017051	rs41894373	0.09	0.09	0.03	0.000198
18	58625879	1847	BovineHD1800017052	rs132763095	0.11	0.08	0.03	0.0011
18	58629707	3828	BovineHD1800017055	rs43073564	0.09	0.1	0.03	0.000116
18	58630236	529	BovineHD1800017056	rs110999625	0.09	0.09	0.03	0.000544
18	58632046	1810	BovineHD1800017058	rs43073585	0.09	0.1	0.03	0.000104
18	58634645	2599	BovineHD1800017060	rs43073607	0.11	0.11	0.03	2.06e-05
18	58635666	1021	BovineHD1800017061	rs109015889	0.09	0.09	0.03	0.00033
18	58636511	845	BovineHD1800017062	rs43073597	0.94	-0.07	0.03	0.00743
18	58640420	3909	BovineHD1800017063	rs137840539	0.08	0.09	0.03	0.000571
18	58641421	1001	BovineHD1800017064	rs109149560	0.1	0.09	0.03	0.000211
18	58642430	1009	BovineHD1800017065	rs137435840	0.07	0.07	0.03	0.00422
18	58645859	3429	BovineHD1800017067	rs41893350	0.15	0.14	0.06	0.0291
18	58647352	1493	BovineHD1800017069	rs41893363	0.1	0.1	0.03	9.45e-05
18	58648482	1130	BovineHD1800017070	rs41893372	0.19	0.16	0.06	0.00933
18	58649695	1213	BovineHD1800017071	rs41893382	0.94	-0.07	0.03	0.00955
18	58650355	660	BovineHD1800017072	rs41893385	0.73	0.01	0.07	0.929
18	58651390	1035	BovineHD1800017073	rs41893393	0.74	0	0.07	0.945
18	58652268	878	BovineHD1800017074	rs41893396	0.37	0.05	0.07	0.52
18	58654548	2280	BovineHD1800017075	rs133340075	0.7	0	0.07	0.946
18	58655620	1072	BovineHD1800017076	rs41893404	0.87	-0.01	0.06	0.904
18	58656427	807	BovineHD1800017077	rs41893409	0.9	-0.01	0.06	0.87
18	58660724	4297	BovineHD1800017079	rs41893950	0.84	-0.01	0.06	0.86
18	58662441	1717	BovineHD1800017080	rs41893939	0.4	0	0.08	0.97	ZNF415
18	58662996	555	BovineHD1800017081	rs41893938	0.5	0.01	0.08	0.894	ZNF415
18	58664462	1466	BovineHD1800017083	rs110821563	0.5	0.1	0.08	0.181	ZNF415
18	58666276	1814	Hapmap40537-BTA-43945	rs41582522	0.53	0.07	0.08	0.338	ZNF415
18	58667459	1183	BovineHD1800017084	NA	0.65	-0.02	0.07	0.779	ZNF415
22	55739008	2360	BovineHD4100015827	rs110488253	0.18	0.04	0.06	0.486
22	55745699	6691	BovineHD2200015927	rs42783505	0.14	0.01	0.06	0.892
22	55746335	636	BovineHD2200015928	rs42783499	0.17	0.03	0.06	0.688
22	55750381	4046	BovineHD2200015929	rs42783449	0.89	-0.02	0.06	0.767
22	55751520	1139	BovineHD2200015930	rs42783439	0.13	0.01	0.06	0.84
22	55759492	7972	BovineHD2200015933	rs109457061	0.71	-0.08	0.07	0.268
22	55760424	932	BovineHD2200015934	rs110370797	0.63	-0.09	0.07	0.24
22	55766309	5885	BovineHD2200015937	rs42782513	0.27	0.04	0.07	0.586
22	55767070	761	BovineHD2200015938	rs42782501	0.29	0.04	0.07	0.555
22	55770123	3053	ARS-BFGL-NGS-62254	rs42782475	0.37	0.09	0.07	0.23
22	55771151	1028	BovineHD2200015940	rs109322414	0.78	0.02	0.07	0.811
22	55787087	15936	BovineHD2200015943	rs133607326	0.53	-0.06	0.08	0.462
22	55788557	1470	BovineHD2200015944	rs42784607	0.09	0.07	0.03	0.00387
22	55791065	2508	BovineHD2200015945	rs110694127	0.3	0.09	0.07	0.194
22	55795953	4888	BovineHD2200015948	rs110341748	0.28	-0.14	0.07	0.0624
22	55796583	630	BovineHD2200015949	rs42784595	0.41	-0.21	0.08	0.00537
22	55798385	1802	BovineHD2200015951	rs134139176	0.41	-0.21	0.08	0.00534
22	55798814	429	BovineHD2200015952	rs135721055	0.75	0.3	0.07	5.16e-05
22	55801401	2587	BovineHD2200015953	rs42784621	0.64	0.19	0.08	0.0139
22	55802899	1498	BovineHD2200015954	rs110458732	0.38	-0.2	0.08	0.00979
22	55803801	902	ARS-BFGL-NGS-23553	rs109243724	0.6	0.19	0.08	0.0115
22	55804803	1002	BovineHD2200015955	rs137557526	0.7	0.26	0.07	0.000538
22	55805589	786	BovineHD2200015956	rs43186405	0.44	-0.19	0.08	0.0151
22	55806076	487	BovineHD2200015957	rs43186399	0.37	-0.2	0.08	0.00943
22	55807621	1545	BovineHD2200015959	rs43186387	0.43	-0.24	0.08	0.00137
22	55808425	804	BovineHD2200015960	rs133237385	0.73	0.13	0.07	0.0615
22	55809148	723	BovineHD2200015961	rs43186356	0.45	-0.25	0.08	0.00125
22	55809709	561	BovineHD2200015962	rs43186351	0.48	-0.22	0.08	0.00343
22	55810248	539	BovineHD2200015963	rs43186342	0.61	0.2	0.08	0.00904
22	55812540	2292	BovineHD2200015964	rs43127632	0.45	-0.24	0.08	0.00155
22	55815724	3184	BovineHD2200015965	rs43126623	0.48	-0.26	0.08	0.000698
22	55816773	1049	BovineHD2200015966	rs43126615	0.55	-0.25	0.07	0.000972
22	55817583	810	BovineHD2200015967	rs43126613	0.55	0.17	0.08	0.0238
22	55818577	994	BovineHD2200015968	rs43126599	0.64	0.21	0.08	0.00601
22	55832597	14020	BovineHD2200015974	rs43012684	0.44	0.01	0.08	0.897	HRH1
22	55845620	13023	BovineHD2200015977	rs43012691	0.63	0.04	0.07	0.585	HRH1
22	55846648	1028	BovineHD2200015978	rs43012692	0.45	-0.04	0.08	0.582	HRH1
22	55852898	6250	BovineHD2200015980	rs110164217	0.21	0.06	0.06	0.324	HRH1
22	55862415	9517	BovineHD2200015981	rs43012674	0.25	0.03	0.07	0.705	HRH1
22	55864218	1803	BovineHD2200015982	rs137304445	0.47	0.01	0.08	0.874	HRH1
22	55872766	8548	BovineHD2200015983	rs136106005	0.85	0	0.06	0.995	HRH1
22	55874596	1830	BovineHD2200015985	rs134562475	0.33	-0.04	0.07	0.61	HRH1
22	55877170	2574	BovineHD2200015986	rs42014389	0.84	0.07	0.06	0.258	HRH1
22	55877740	570	BovineHD2200015987	rs42014390	0.35	0.07	0.07	0.35	HRH1
22	55879756	2016	BovineHD2200015988	rs110933333	0.59	-0.01	0.08	0.86	HRH1
22	55887801	8045	BovineHD2200015991	rs137709427	0.94	0.02	0.03	0.536	HRH1
22	55889024	1223	ARS-BFGL-NGS-27360	rs110727291	0.4	0.06	0.07	0.424	HRH1
24	26944578	2798	BovineHD2400007376	rs135444403	0.41	-0.07	0.08	0.366
24	26946776	2198	BovineHD2400007377	rs133316523	0.78	0.12	0.07	0.0941
24	26957084	10308	BovineHD2400007379	rs137850101	0.79	0.07	0.07	0.335
24	26968248	11164	BovineHD2400007381	rs137266849	0.17	0.05	0.06	0.437
24	26974278	6030	BovineHD2400007382	rs110828071	0.39	-0.05	0.07	0.541
24	26978274	3996	BovineHD2400007383	rs134272624	0.41	0.12	0.07	0.115
24	26985512	7238	BovineHD2400007384	rs135538639	0.3	-0.03	0.07	0.659
24	26993580	8068	BovineHD2400007385	rs132765662	0.65	-0.02	0.07	0.777
24	26996704	3124	Hapmap34487-BES10_Contig784_2526	rs43704004	0.47	-0.04	0.08	0.575
24	26999434	2730	BovineHD2400007386	rs136955640	0.88	0.07	0.06	0.27
24	27012914	13480	BovineHD2400007388	rs135267445	0.58	0.01	0.07	0.94
24	27017364	4450	BovineHD2400007389	rs136699166	0.68	0.03	0.07	0.678
24	27023896	6532	BovineHD2400007390	rs109458971	0.39	-0.1	0.08	0.204
24	27024877	981	BovineHD2400007391	rs135110693	0.89	0.15	0.06	0.0142
24	27027380	2503	BovineHD2400007392	rs132892697	0.63	0.12	0.07	0.121
24	27028578	1198	BovineHD2400007393	rs134344669	0.89	0.15	0.06	0.0168
24	27033953	5375	BovineHD2400007394	rs111005771	0.68	0.13	0.07	0.0731
24	27044992	11039	BovineHD2400007396	rs137109505	0.84	0.25	0.07	0.000411
24	27048738	3746	BovineHD2400007397	rs135798130	0.86	-0.04	0.06	0.516
24	27049696	958	BovineHD2400007398	rs110063998	0.77	0.22	0.07	0.00164
24	27052955	3259	BovineHD2400007399	rs134519786	0.8	0.25	0.07	0.000526
24	27055179	2224	BovineHD2400007400	rs109464015	0.79	0.23	0.07	0.00102
24	27056486	1307	BovineHD2400007401	rs133485300	0.33	-0.29	0.07	9.81e-05
24	27059678	3192	BovineHD4100016532	rs29020901	0.38	0.12	0.07	0.0974
24	27068378	8700	BovineHD2400007402	rs135350584	0.5	0.02	0.08	0.803
24	27069112	734	BovineHD2400007403	rs136543896	0.53	0.06	0.08	0.399
24	27069836	724	BovineHD2400007404	rs133673437	0.59	-0.05	0.08	0.515
24	27073285	3449	BovineHD2400007405	rs43758982	0.92	-0.02	0.03	0.396
24	27076885	3600	BovineHD2400007406	rs109622546	0.16	-0.18	0.07	0.0106
24	27077766	881	BovineHD2400007407	rs137010562	0.51	0.18	0.08	0.0179
24	27080758	2992	BovineHD2400007408	rs134945287	0.35	-0.32	0.08	2.82e-05
24	27083072	2314	BovineHD2400007409	rs132765081	0.33	-0.22	0.07	0.00285
24	27089024	5952	BovineHD2400007410	rs134220217	0.69	-0.21	0.07	0.00271
24	27090210	1186	BovineHD2400007411	rs135231192	0.6	-0.22	0.07	0.00317
24	27091341	1131	BovineHD2400007412	rs136696855	0.49	0.22	0.08	0.00395
24	27092280	939	BovineHD2400007413	rs134046648	0.47	0.2	0.08	0.00905
24	27092943	663	BovineHD2400007414	rs137584018	0.76	0.23	0.07	0.001
24	27095140	2197	BovineHD2400007415	rs133388398	0.54	-0.31	0.08	4.66e-05
24	27100091	4951	BovineHD2400007416	rs134814274	0.23	0.07	0.07	0.306
24	27103204	3113	BovineHD2400007417	rs136060971	0.89	-0.03	0.06	0.577
24	27127417	24213	BovineHD2400007420	rs135148409	0.92	0.12	0.06	0.0497
24	27133388	5971	BovineHD2400007421	rs136491090	0.65	-0.08	0.07	0.29
24	27138137	4749	BovineHD2400007422	rs109871028	0.87	-0.05	0.06	0.455
24	27139946	1809	BovineHD2400007423	rs110314897	0.52	0.04	0.08	0.581
24	27147457	7511	BovineHD2400007424	rs110335582	0.63	-0.03	0.07	0.679
24	27151273	3816	BovineHD2400007425	rs109158770	0.9	-0.06	0.03	0.0108
24	27155241	3968	BovineHD2400007426	rs135243467	0.77	-0.02	0.07	0.778
24	27158176	2935	BovineHD2400007427	rs136151318	0.25	0.02	0.07	0.801
24	27163570	5394	BovineHD2400007428	rs108974703	0.22	0.11	0.07	0.129
24	27166102	2532	BovineHD2400007429	rs109640174	0.19	0.12	0.06	0.0598
24	27169232	3130	BovineHD2400007430	rs132939583	0.4	0.05	0.08	0.496
24	27170051	819	BovineHD2400007431	rs109242237	0.93	-0.06	0.03	0.0217
24	27170900	849	BovineHD2400007432	rs110839130	0.85	-0.1	0.06	0.119
24	27171860	960	BovineHD2400007433	rs109579910	0.79	-0.04	0.07	0.559
24	27172730	870	BovineHD2400007434	rs134629183	0.84	-0.02	0.06	0.71
24	27174025	1295	BovineHD2400007435	rs110583006	0.22	0.13	0.07	0.0687
26	43067146	1104	BovineHD2600011966	rs134981465	0.6	0.06	0.08	0.412
26	43078766	11620	BovineHD2600011968	rs134148221	0.62	0.03	0.08	0.677	C26H10orf88
26	43081816	3050	BovineHD2600011969	rs136046642	0.37	0.02	0.07	0.836
26	43095129	13313	BovineHD2600011970	rs136579625	0.51	0.08	0.08	0.306
26	43098389	3260	BovineHD2600011972	rs109258911	0.4	0.02	0.07	0.823	PSTK
26	43121682	23293	BovineHD2600011975	rs135012944	0.63	0	0.07	0.964	IKZF5
26	43122287	605	BovineHD2600011976	rs132859031	0.47	0.03	0.08	0.738	IKZF5
26	43129105	6818	Hapmap39279-BTA-61630	rs41648647	0.42	-0.03	0.08	0.712	IKZF5
26	43131561	2456	BovineHD4100017998	rs41648646	0.74	0	0.07	0.961	IKZF5
26	43132313	752	BovineHD2600011977	rs109391985	0.39	-0.03	0.08	0.688	IKZF5
26	43135326	3013	BovineHD2600011978	rs109989053	0.61	0	0.07	0.964	ACADSB
26	43137568	2242	BovineHD4100017999	rs41568467	0.31	-0.06	0.07	0.425	ACADSB
26	43151401	13833	BovineHD2600011980	rs108946706	0.78	-0.01	0.07	0.888	ACADSB
26	43155712	4311	BovineHD2600011982	rs109427651	0.58	-0.21	0.07	0.00402	ACADSB
26	43159322	3610	BovineHD2600011983	rs110741213	0.55	0.23	0.08	0.00227	ACADSB
26	43159791	469	BovineHD2600011984	rs109336478	0.56	-0.19	0.08	0.0109	ACADSB
26	43160986	1195	BovineHD2600011985	rs136422102	0.51	0.23	0.08	0.00284	ACADSB
26	43162261	1275	BovineHD2600011986	rs110754433	0.64	-0.23	0.07	0.00226	ACADSB
26	43162771	510	BovineHD2600011987	rs110338262	0.5	0.2	0.08	0.00883	ACADSB
26	43163267	496	BovineHD2600011988	rs109953597	0.61	0.26	0.08	0.000533	ACADSB
26	43164251	984	BovineHD2600011989	rs110953187	0.55	-0.24	0.08	0.00191	ACADSB
26	43165590	1339	BovineHD2600011990	rs109767937	0.61	-0.25	0.07	0.00064	ACADSB
26	43167085	1495	BovineHD2600011991	rs137756864	0.49	0.22	0.08	0.00464	ACADSB
26	43170517	3432	BovineHD2600011992	rs110726610	0.54	0.22	0.08	0.00328	ACADSB
26	43173885	3368	BovineHD2600011993	rs110526704	0.79	-0.12	0.07	0.0907	ACADSB
26	43174491	606	BovineHD2600011994	rs109375472	0.57	0.26	0.08	0.00062	ACADSB
26	43175143	652	BovineHD2600011995	rs110984167	0.8	-0.13	0.06	0.0333	ACADSB
26	43176995	1852	BovineHD2600011996	rs110042117	0.56	0.23	0.08	0.00236	ACADSB
26	43178710	1715	BovineHD2600011997	rs132928018	0.7	0.32	0.07	1.6e-05	ACADSB
26	43179549	839	BovineHD2600011998	rs137188387	0.5	0.2	0.08	0.00789	ACADSB
26	43181511	1962	BovineHD2600011999	rs135547617	0.52	0.2	0.08	0.00882	ACADSB
26	43182701	1190	BovineHD2600012000	rs110777438	0.55	-0.18	0.08	0.0177	ACADSB
26	43185781	3080	BovineHD2600012001	rs111026524	0.63	0.06	0.07	0.392	ACADSB
26	43187985	2204	BovineHD2600012002	rs110560193	0.64	-0.05	0.07	0.486
26	43189592	1607	BovineHD2600012003	rs133616442	0.67	-0.07	0.07	0.376
26	43193004	3412	BovineHD2600012004	rs109401256	0.62	-0.05	0.07	0.468
26	43194090	1086	BovineHD2600012005	rs110875077	0.66	-0.04	0.07	0.593
26	43195302	1212	BovineHD2600012006	rs109905006	0.5	-0.05	0.08	0.509
26	43196723	1421	BovineHD2600012007	rs137343882	0.6	-0.07	0.07	0.382
26	43203554	6831	BovineHD2600012008	rs109390361	0.48	0.04	0.08	0.584
26	43206385	2831	BovineHD2600012010	rs109104032	0.67	-0.07	0.07	0.375
26	43210355	3970	BovineHD2600012011	rs135054380	0.54	0.05	0.08	0.501
26	43211435	1080	ARS-BFGL-NGS-117950	rs110834908	0.5	0.04	0.08	0.593
26	43217364	5929	BovineHD2600012012	rs135986684	0.68	-0.03	0.07	0.702
26	43218191	827	BovineHD2600012013	rs110500319	0.64	-0.04	0.07	0.61
26	43222533	4342	BovineHD4100018000	rs43702455	0.87	-0.06	0.06	0.315
29	30739666	1107	BovineHD2900009117	rs43732644	0.71	-0.09	0.07	0.214	KIRREL3
29	30740403	737	BovineHD2900009118	rs43732647	0.38	0.08	0.07	0.299	KIRREL3
29	30741269	866	BovineHD2900009119	rs43732652	0.66	-0.08	0.07	0.261	KIRREL3
29	30743231	1962	BovineHD2900009120	rs135911092	0.6	-0.09	0.07	0.217	KIRREL3
29	30743862	631	ARS-BFGL-NGS-68193	rs110877865	0.62	-0.08	0.07	0.279	KIRREL3
29	30744786	924	BovineHD2900009121	rs43732660	0.67	-0.08	0.07	0.296	KIRREL3
29	30745916	1130	BovineHD2900009122	rs43732664	0.57	0.1	0.08	0.176	KIRREL3
29	30747291	1375	BovineHD2900009123	rs43732666	0.59	0.12	0.08	0.13	KIRREL3
29	30750901	3610	BovineHD2900009124	rs43732673	0.73	-0.07	0.07	0.291	KIRREL3
29	30753406	2505	BovineHD2900009125	rs134257730	0.08	0.03	0.03	0.316	KIRREL3
29	30756364	2958	BovineHD2900009127	rs109499518	0.13	-0.18	0.06	0.00399	KIRREL3
29	30761490	5126	BovineHD2900009129	rs43732682	0.52	-0.11	0.08	0.164	KIRREL3
29	30767157	5667	BovineHD2900009131	rs43732689	0.9	0.16	0.06	0.00955	KIRREL3
29	30768300	1143	BovineHD2900009132	rs110607757	0.84	0.03	0.06	0.589	KIRREL3
29	30769435	1135	BovineHD2900009133	rs110977154	0.9	0.17	0.06	0.00821	KIRREL3
29	30770408	973	BovineHD2900009134	rs43732710	0.89	0.04	0.06	0.51	KIRREL3
29	30773894	3486	BovineHD2900009137	rs134970865	0.94	0.12	0.03	8.91e-07	KIRREL3
29	30777284	3390	BovineHD2900009141	rs43733441	0.24	-0.19	0.07	0.00721	KIRREL3
29	30778799	1515	BovineHD2900009142	rs110388003	0.11	-0.18	0.06	0.00332	KIRREL3
29	30780573	1774	BovineHD2900009143	rs137415966	0.26	-0.21	0.07	0.00554	KIRREL3
29	30789851	9278	BovineHD2900009151	rs136023375	0.84	0.2	0.06	0.00122	KIRREL3
29	30792391	2540	BovineHD2900015023	rs137016696	0.16	-0.15	0.06	0.0184	KIRREL3
29	30797472	5081	BovineHD2900009152	rs42539300	0.12	-0.17	0.06	0.00619	KIRREL3
29	30798562	1090	BovineHD2900009153	rs42538464	0.12	-0.19	0.06	0.00271	KIRREL3
29	30799670	1108	BovineHD2900009154	rs42538022	0.17	-0.15	0.06	0.0197	KIRREL3
29	30800556	886	BovineHD2900009155	rs42538014	0.89	0.12	0.06	0.0487	KIRREL3
29	30801707	1151	BovineHD2900009156	rs42538010	0.12	-0.2	0.06	0.0012	KIRREL3
29	30802799	1092	BovineHD2900009157	rs42538005	0.84	0.15	0.06	0.0158	KIRREL3
29	30806226	3427	BovineHD2900009159	rs42538000	0.94	0.01	0.03	0.721	KIRREL3
29	30807124	898	BovineHD2900009160	rs42537994	0.66	0.1	0.07	0.203	KIRREL3
29	30808402	1278	BovineHD2900009161	rs42537980	0.95	0.12	0.03	4.77e-06	KIRREL3
29	30811678	3276	BovineHD2900009162	rs110039620	0.94	0.12	0.03	3.64e-06	KIRREL3
29	30812830	1152	BovineHD2900009163	rs134937987	0.93	0.14	0.03	4.97e-08	KIRREL3
29	30819534	6704	BovineHD2900009165	rs42537963	0.95	0	0.03	0.955	KIRREL3
29	30823983	4449	BovineHD2900009167	rs42537957	0.48	0.01	0.08	0.906	KIRREL3
29	30824614	631	BovineHD2900009168	rs42533658	0.5	0.02	0.08	0.843	KIRREL3
29	30825940	1326	BovineHD2900009169	rs42533655	0.51	-0.06	0.08	0.414	KIRREL3
29	30827810	1870	BovineHD2900009170	rs42533652	0.58	0.06	0.08	0.413	KIRREL3
29	30832480	4670	BovineHD2900009172	rs42533648	0.53	-0.06	0.08	0.453	KIRREL3
29	30846743	14263	BovineHD2900009175	rs42533646	0.88	-0.09	0.06	0.166	KIRREL3
29	30848641	1898	BovineHD2900009176	rs42533639	0.29	0.02	0.07	0.814	KIRREL3
29	30849291	650	BovineHD2900009177	rs42533661	0.3	0.02	0.07	0.773	KIRREL3
29	30851320	2029	BovineHD2900009178	rs137353219	0.75	-0.19	0.07	0.00697	KIRREL3
29	30852188	868	BovineHD2900009179	rs42533664	0.71	0	0.07	0.955	KIRREL3
29	30853332	1144	BovineHD2900009180	rs42533666	0.6	-0.01	0.08	0.926	KIRREL3
29	30857382	4050	BovineHD2900009181	rs42533679	0.87	-0.08	0.06	0.215	KIRREL3
29	30860467	3085	BovineHD2900009182	rs42533684	0.09	0.06	0.03	0.029	KIRREL3

## Sheet: Genes clustered
Additional File 2. Go and pathways analysis performed using DAVID on line database with high classification stringency option and the FDR correction.
Annotation Cluster 1	Enrichment Score: 1.52	P_Value	FDR
	GO:0050900~leukocyte migration	0.011	14
	GO:0016477~cell migration	0.03	35
	GO:0048870~cell motility	0.037	41
	GO:0051674~localization of cell	0.037	41
	GO:0006928~cell motion	0.057	56
SELP, PAX3, SELE, SCG2
Annotation Cluster 2	Enrichment Score: 1.07	P_Value	FDR
	GO:0030246~carbohydrate binding	0.058	51
	GO:0005529~sugar binding	0.071	59
	bta04514:Cell adhesion molecules (CAMs)	0.15	77
SELP, SELL, SELE, FN1
Annotation Cluster 3	Enrichment Score: 0.78	P_Value	FDR
	GO:0046872~metal ion binding	0.15	86
	GO:0043169~cation binding	0.17	89
	GO:0043167~ion binding	0.18	90
IKZF5, ZNF613, TF, ZNF614, WDFY1, KCNJ11, NME7, SMOC2, ZNF350, LOC787057, F5, RPS6KA2, NUCB2, DSC3, LOC525947, VLDLR, KCNE4, SCG2, LOC785630
Annotation Cluster 4	Enrichment Score: 0.51	P_Value	FDR
	GO:0030001~metal ion transport	0.24	98
	GO:0006812~cation transport	0.35	100
	GO:0006811~ion transport	0.36	100
TF, LOC525947, GRIA4, KCNJ11, KCNE4
Annotation Cluster 5	Enrichment Score: 0.5	P_Value	FDR
	GO:0016023~cytoplasmic membrane-bounded vesicle	0.16	86
	GO:0031988~membrane-bounded vesicle	0.17	88
	GO:0031410~cytoplasmic vesicle	0.23	95
	GO:0031982~vesicle	0.25	96
	GO:0016192~vesicle-mediated transport	0.45	100
	GO:0015031~protein transport	0.7	100
	GO:0045184~establishment of protein localization	0.7	100
AP1S3, TF, RAB6B, RAB27A
Annotation Cluster 6	Enrichment Score: 0.36	P_Value	FDR
	GO:0006355~regulation of transcription, DNA-dependent	0.38	100
	GO:0051252~regulation of RNA metabolic process	0.4	100
	GO:0045449~regulation of transcription	0.55	100
ZNF613, IKZF5, ZNF614, LOC787057, ZNF350, PRRX1, PAX3, LOC785630
Annotation Cluster 7	Enrichment Score: 0.31	P_Value	FDR
	GO:0005216~ion channel activity	0.48	100
	GO:0022838~substrate specific channel activity	0.48	100
	GO:0022803~passive transmembrane transporter activity	0.49	100
	GO:0015267~channel activity	0.49	100
GRIA4, KCNJ11, KCNE4
Annotation Cluster 8	Enrichment Score: 0.22	P_Value	FDR
	GO:0004672~protein kinase activity	0.46	100
	GO:0006468~protein amino acid phosphorylation	0.5	100
	GO:0016310~phosphorylation	0.6	100
	GO:0006793~phosphorus metabolic process	0.75	100
	GO:0006796~phosphate metabolic process	0.75	100
RPS6KA2, RYK, SCYL3, EPHB1
Annotation Cluster 9	Enrichment Score: 0.17	P_Value	FDR
	GO:0017076~purine nucleotide binding	0.57	100
	GO:0030554~adenyl nucleotide binding	0.64	100
	GO:0001883~purine nucleoside binding	0.65	100
	GO:0001882~nucleoside binding	0.65	100
	GO:0032553~ribonucleotide binding	0.67	100
	GO:0032555~purine ribonucleotide binding	0.67	100
	GO:0005524~ATP binding	0.74	100
	GO:0032559~adenyl ribonucleotide binding	0.75	100
	GO:0000166~nucleotide binding	0.77	100
ACADSB, RPS6KA2, RYK, RAB6B, SCYL3, KCNJ11, NME7, EPHB1, RAB27A
Annotation Cluster 10	Enrichment Score: 0.05	P_Value	FDR
	GO:0070013~intracellular organelle lumen	0.89	100
	GO:0043233~organelle lumen	0.89	100
	GO:0031974~membrane-enclosed lumen	0.91	100
ZNF350, ACADSB, RSL24D1

## Sheet: Genes not clustered
Additional File 2. Go and pathways analysis performed using DAVID on line database with high classification stringency option and the FDR correction.
Category	Term	Genes	Pvalue	Fold Enrichment	FDR
GOTERM_BP_FAT	GO:0007155~cell adhesion	SELP, F5, SELL, DSC3, SELE, FN1	0.0339405	3.25009	38.5443
	GO:0022610~biological adhesion	SELP, F5, SELL, DSC3, SELE, FN1	0.0339405	3.25009	38.5443
	GO:0042060~wound healing	F5, FN1, RAB27A	0.0675639	6.90645	62.7056
	GO:0009611~response to wounding	SELP, F5, FN1, RAB27A	0.0845977	3.78868	71.2427
	GO:0016337~cell-cell adhesion	SELP, DSC3, SELE	0.190077	3.68344	94.8819
	GO:0042127~regulation of cell proliferation	KIFAP3, PRRX1, PAX3, SCG2	0.221948	2.41098	97.0941
	GO:0008284~positive regulation of cell proliferation	PRRX1, PAX3, SCG2	0.229141	3.25009	97.4508
	GO:0008104~protein localization	AP1S3, KIFAP3, FGFR1OP, RAB6B, RAB27A	0.270308	1.85824	98.8242
	GO:0006952~defense response	SELP, FN1, RAB27A	0.381994	2.22988	99.887
	GO:0007242~intracellular signaling cascade	RPS6KA2, RAB6B, SCG2, RAB27A	0.571937	1.33136	99.9994
	GO:0007166~cell surface receptor linked signal transduction	HRH1, CCR6, BOSTAUV1R417, RYK, BOSTAUV1R419, BOSTAUV1R418, GPR31, EPHB1, PLEKHA1	0.777448	0.914509	100
	GO:0006350~transcription	ZNF613, IKZF5, ZNF350	0.796882	1.0107	100
	GO:0007186~G-protein coupled receptor protein signaling pathway	HRH1, CCR6, BOSTAUV1R417, BOSTAUV1R419, BOSTAUV1R418, GPR31	0.926814	0.71323	100
GOTERM_CC_FAT	GO:0044459~plasma membrane part	SELP, TF, SLC6A1, RYK, GRIA4, AMOTL2, SELE, EPHB1, FN1	0.0760597	1.94853	59.9932
	GO:0005794~Golgi apparatus	AP1S3, BLZF1, NUCB2, RAB6B, GORAB, RAB27A	0.0827438	2.5035	63.2196
	GO:0005576~extracellular region	SMOC2, TF, F5, SPADH2, SPADH1, LOC525947, SELE, VLDLR, SCG2, FN1	0.101865	1.73543	71.182
	GO:0005886~plasma membrane	SELP, TF, HRH1, SLC6A1, RYK, UNC93A, GRIA4, AMOTL2, SELE, KCNJ11, EPHB1, FN1	0.115749	1.56627	75.9392
	GO:0005887~integral to plasma membrane	SLC6A1, RYK, GRIA4, EPHB1	0.127255	3.14315	79.3254
	GO:0031226~intrinsic to plasma membrane	SLC6A1, RYK, GRIA4, EPHB1	0.13871	3.02049	82.2585
	GO:0044421~extracellular region part	SMOC2, SELE, VLDLR, SCG2, FN1	0.282779	1.81265	97.8701
	GO:0012505~endomembrane system	AP1S3, NUCB2, PIGB, SELE	0.3151	1.98462	98.7513
	GO:0005856~cytoskeleton	KIFAP3, FGFR1OP, BFSP2, SELE, FRMD1	0.497683	1.34609	99.9656
	GO:0005615~extracellular space	SELE, VLDLR, SCG2	0.507389	1.73933	99.9725
	GO:0031224~intrinsic to membrane	SELP, MOGAT1, SLC6A1, SELL, RYK, UNC93A, GRIA4, KCNJ11, EPHB1, HRH1, CCR6, TMEM108, BOSTAUV1R417, BOSTAUV1R419, BOSTAUV1R418, PIGB, RAB6B, SELE, GPR31, KIRREL3, KCNE4	0.627519	0.998388	99.9989
	GO:0016021~integral to membrane	SELP, MOGAT1, SLC6A1, SELL, RYK, UNC93A, GRIA4, KCNJ11, EPHB1, HRH1, CCR6, TMEM108, BOSTAUV1R417, BOSTAUV1R419, BOSTAUV1R418, PIGB, SELE, GPR31, KIRREL3, KCNE4	0.672857	0.978443	99.9998
	GO:0044430~cytoskeletal part	KIFAP3, FGFR1OP, BFSP2	0.732024	1.15236	100
	GO:0043228~non-membrane-bounded organelle	KIFAP3, FGFR1OP, BFSP2, RPS13, RSL24D1, SELE, FRMD1	0.755031	0.943902	100
	GO:0043232~intracellular non-membrane-bounded organelle	KIFAP3, FGFR1OP, BFSP2, RPS13, RSL24D1, SELE, FRMD1	0.755031	0.943902	100
	GO:0005783~endoplasmic reticulum	MOGAT1, NUCB2, PIGB	0.77735	1.05306	100
	GO:0031090~organelle membrane	AP1S3, NUCB2, PIGB	0.86735	0.856827	100
GOTERM_MF_FAT	GO:0005509~calcium ion binding	SMOC2, F5, NUCB2, DSC3, VLDLR, SCG2	0.203709	1.87683	93.4749
	GO:0005198~structural molecule activity	BFSP2, RPS13, RSL24D1	0.669693	1.29707	99.9998
	GO:0046914~transition metal ion binding	ZNF613, IKZF5, ZNF614, TF, LOC787057, WDFY1, ZNF350, F5, LOC525947, LOC785630	0.702466	0.972678	100
	GO:0008270~zinc ion binding	ZNF613, IKZF5, ZNF614, LOC787057, WDFY1, ZNF350, LOC785630	0.842465	0.845739	100
	GO:0003677~DNA binding	IKZF5, ZNF350, PRRX1, SOX6, PAX3	0.879293	0.795572	100
KEGG_PATHWAY	bta04114:Oocyte meiosis	PPP2R1A, RPS6KA2, ANAPC13	0.111362	5.03568	66.261

## Sheet: Kegg pathways
ID	Gene Name	KEGG_PATHWAY
ATIC	5-aminoimidazole-4-carboxamide ribonucleotide formyltransferase/IMP cyclohydrolase	bta00230:Purine metabolism
		bta00670:One carbon pool by folate
ATG7	ATG7 autophagy related 7 homolog (S. cerevisiae)	bta04140:Regulation of autophagy
ABCC8	ATP-binding cassette, sub-family C (CFTR/MRP), member 8	bta02010:ABC transporters
		bta04930:Type II diabetes mellitus
EPHB1	EPH receptor B1	bta04360:Axon guidance
ACADSB	acyl-Coenzyme A dehydrogenase, short/branched chain	bta00071:Fatty acid metabolism
		bta00280:Valine leucine and isoleucine degradation
AP1S3	adaptor-related protein complex 1, sigma 3 subunit	bta04142:Lysosome
ANAPC13	anaphase promoting complex subunit 13	bta04110:Cell cycle
		bta04114:Oocyte meiosis
		bta04120:Ubiquitin mediated proteolysis
		bta04914:Progesterone-mediated oocyte maturation
BUB3	budding uninhibited by benzimidazoles 3 homolog (yeast)	bta04110:Cell cycle
CCR6	chemokine (C-C motif) receptor 6	bta04060:Cytokine-cytokine receptor interaction
		bta04062:Chemokine signaling pathway
F5	coagulation factor V (proaccelerin, labile factor)	bta04610:Complement and coagulation cascades
FN1	fibronectin 1	bta04510:Focal adhesion
		bta04512:ECM-receptor interaction
		bta04810:Regulation of actin cytoskeleton
		bta05200:Pathways in cancer
		bta05222:Small cell lung cancer
HRH1	histamine receptor H1	bta04020:Calcium signaling pathway
		bta04080:Neuroactive ligand-receptor interaction
MLLT4	myeloid/lymphoid or mixed-lineage leukemia (trithorax homolog, Drosophila); translocated to, 4	bta04520:Adherens junction
		bta04530:Tight junction
		bta04670:Leukocyte transendothelial migration
NME7	non-metastatic cells 7, protein expressed in (nucleoside-diphosphate kinase)	bta00230:Purine metabolism
		bta00240:Pyrimidine metabolism
PIGB	phosphatidylinositol glycan anchor biosynthesis, class B	bta00563:Glycosylphosphatidylinositol(GPI)-anchor biosynthesis
PSTK	phosphoseryl-tRNA kinase	bta00970:Aminoacyl-tRNA biosynthesis
KCNJ11	potassium inwardly-rectifying channel, subfamily J, member 11	bta04930:Type II diabetes mellitus
PPP2R1A	protein phosphatase 2 (formerly 2A), regulatory subunit A, alpha isoform	bta04114:Oocyte meiosis
		bta04310:Wnt signaling pathway
		bta04350:TGF-beta signaling pathway
		bta04530:Tight junction
		bta04730:Long-term depression
RSL24D1	ribosomal L24 domain containing 1	bta03010:Ribosome
RPS6KA2	ribosomal protein S6 kinase, 90kDa, polypeptide 2	bta04010:MAPK signaling pathway
		bta04114:Oocyte meiosis
		bta04150:mTOR signaling pathway
		bta04720:Long-term potentiation
		bta04722:Neurotrophin signaling pathway
		bta04914:Progesterone-mediated oocyte maturation
SELE	selectin E	bta04514:Cell adhesion molecules (CAMs)
SELL	selectin L	bta04514:Cell adhesion molecules (CAMs)
SELP	selectin P	bta04514:Cell adhesion molecules (CAMs)
ABCA12	similar to ATP-binding cassette, sub-family A, member 12	bta02010:ABC transporters
ACSL3	similar to Long-chain-fatty-acid--CoA ligase 3 (Long-chain acyl-CoA synthetase 3) (LACS 3)	bta00071:Fatty acid metabolism
		bta03320:PPAR signaling pathway
		bta04920:Adipocytokine signaling pathway
PIK3C2A	similar to Phosphatidylinositol-4-phosphate 3-kinase C2 domain-containing alpha polypeptide (Phosphoinositide 3-Kinase-C2-alpha) (PtdIns-3-kinase C2 alpha) (PI3K-C2alpha)	bta00562:Inositol phosphate metabolism
		bta04070:Phosphatidylinositol signaling system
RPS13	similar to ribosomal protein S13; ribosomal protein S13	bta03010:Ribosome
